# Supplementary material for: Analysis of mutations in pncA reveals non-overlapping patterns among various lineages of Mycobacterium tuberculosis
Source: Sci Rep. 2018 Mar 15;8:4628. doi: 10.1038/s41598-018-22883-9 (PMC5854631; doi:10.1038/s41598-018-22883-9)
Supplement: Supplementary file 2 — Supplementary Table S1(XLS 112 kb) [file 41598_2018_22883_MOESM2_ESM.xls]

## Sheet: PZA
Resistance determining mutations of PZA
Strain accession	Lineage	position of mutation	Reference allele	Alternate allele	codon change	aminoacid change	reference in literature
ERR046796	L4	-12	A	G	0	T/-12/C	(Stoffels,_Mathys,_Fauville-Dufaux,_Wintjens,_&_Bifani,_2012)|Walker_et_al_2015
ERR046903	L4	-12	A	G	0	T/-12/C	(Stoffels,_Mathys,_Fauville-Dufaux,_Wintjens,_&_Bifani,_2012)|Walker_et_al_2015
SRR2100132	L4	-12	A	G	0	T/-12/C	(Stoffels,_Mathys,_Fauville-Dufaux,_Wintjens,_&_Bifani,_2012)|Walker_et_al_2015
ERR550773	L2	-11	T	C	0	A/-11/G	(Tan_et_al.,_2013);(Stoffels,_Mathys,_Fauville-Dufaux,_Wintjens,_&_Bifani,_2012);TBDreaMDB|Feuerriegel_et_al_2015|Walker_et_al_2015|Farhat_et_al_2016
ERR550848	L2	-11	T	C	0	A/-11/G	(Tan_et_al.,_2013);(Stoffels,_Mathys,_Fauville-Dufaux,_Wintjens,_&_Bifani,_2012);TBDreaMDB|Feuerriegel_et_al_2015|Walker_et_al_2015|Farhat_et_al_2016
ERR551295	L2	-11	T	C	0	A/-11/G	(Tan_et_al.,_2013);(Stoffels,_Mathys,_Fauville-Dufaux,_Wintjens,_&_Bifani,_2012);TBDreaMDB|Feuerriegel_et_al_2015|Walker_et_al_2015|Farhat_et_al_2016
ERR551827	L2	-11	T	C	0	A/-11/G	(Tan_et_al.,_2013);(Stoffels,_Mathys,_Fauville-Dufaux,_Wintjens,_&_Bifani,_2012);TBDreaMDB|Feuerriegel_et_al_2015|Walker_et_al_2015|Farhat_et_al_2016
ERR551910	L2	-11	T	C	0	A/-11/G	(Tan_et_al.,_2013);(Stoffels,_Mathys,_Fauville-Dufaux,_Wintjens,_&_Bifani,_2012);TBDreaMDB|Feuerriegel_et_al_2015|Walker_et_al_2015|Farhat_et_al_2016
ERR551996	L2	-11	T	C	0	A/-11/G	(Tan_et_al.,_2013);(Stoffels,_Mathys,_Fauville-Dufaux,_Wintjens,_&_Bifani,_2012);TBDreaMDB|Feuerriegel_et_al_2015|Walker_et_al_2015|Farhat_et_al_2016
ERR552113	L2	-11	T	C	0	A/-11/G	(Tan_et_al.,_2013);(Stoffels,_Mathys,_Fauville-Dufaux,_Wintjens,_&_Bifani,_2012);TBDreaMDB|Feuerriegel_et_al_2015|Walker_et_al_2015|Farhat_et_al_2016
ERR552148	L2	-11	T	C	0	A/-11/G	(Tan_et_al.,_2013);(Stoffels,_Mathys,_Fauville-Dufaux,_Wintjens,_&_Bifani,_2012);TBDreaMDB|Feuerriegel_et_al_2015|Walker_et_al_2015|Farhat_et_al_2016
ERR552238	L2	-11	T	C	0	A/-11/G	(Tan_et_al.,_2013);(Stoffels,_Mathys,_Fauville-Dufaux,_Wintjens,_&_Bifani,_2012);TBDreaMDB|Feuerriegel_et_al_2015|Walker_et_al_2015|Farhat_et_al_2016
ERR552501	L2	-11	T	C	0	A/-11/G	(Tan_et_al.,_2013);(Stoffels,_Mathys,_Fauville-Dufaux,_Wintjens,_&_Bifani,_2012);TBDreaMDB|Feuerriegel_et_al_2015|Walker_et_al_2015|Farhat_et_al_2016
ERR552645	L2	-11	T	C	0	A/-11/G	(Tan_et_al.,_2013);(Stoffels,_Mathys,_Fauville-Dufaux,_Wintjens,_&_Bifani,_2012);TBDreaMDB|Feuerriegel_et_al_2015|Walker_et_al_2015|Farhat_et_al_2016
ERR552653	L2	-11	T	C	0	A/-11/G	(Tan_et_al.,_2013);(Stoffels,_Mathys,_Fauville-Dufaux,_Wintjens,_&_Bifani,_2012);TBDreaMDB|Feuerriegel_et_al_2015|Walker_et_al_2015|Farhat_et_al_2016
ERR552819	L2	-11	T	C	0	A/-11/G	(Tan_et_al.,_2013);(Stoffels,_Mathys,_Fauville-Dufaux,_Wintjens,_&_Bifani,_2012);TBDreaMDB|Feuerriegel_et_al_2015|Walker_et_al_2015|Farhat_et_al_2016
ERR553068	L2	-11	T	C	0	A/-11/G	(Tan_et_al.,_2013);(Stoffels,_Mathys,_Fauville-Dufaux,_Wintjens,_&_Bifani,_2012);TBDreaMDB|Feuerriegel_et_al_2015|Walker_et_al_2015|Farhat_et_al_2016
ERR553169	L2	-11	T	C	0	A/-11/G	(Tan_et_al.,_2013);(Stoffels,_Mathys,_Fauville-Dufaux,_Wintjens,_&_Bifani,_2012);TBDreaMDB|Feuerriegel_et_al_2015|Walker_et_al_2015|Farhat_et_al_2016
ERR688033	L3	-11	T	C	0	A/-11/G	(Tan_et_al.,_2013);(Stoffels,_Mathys,_Fauville-Dufaux,_Wintjens,_&_Bifani,_2012);TBDreaMDB|Feuerriegel_et_al_2015|Walker_et_al_2015|Farhat_et_al_2016
ERR688046	L3	-11	T	G	0	A/-11/C	Farhat_et_al_2016|Feuerriegel_et_al_2015|TBDreaMDB
SRR2100331	L3	-11	T	C	0	A/-11/G	(Tan_et_al.,_2013);(Stoffels,_Mathys,_Fauville-Dufaux,_Wintjens,_&_Bifani,_2012);TBDreaMDB|Feuerriegel_et_al_2015|Walker_et_al_2015|Farhat_et_al_2016
SRR2100385	L3	-11	T	C	0	A/-11/G	(Tan_et_al.,_2013);(Stoffels,_Mathys,_Fauville-Dufaux,_Wintjens,_&_Bifani,_2012);TBDreaMDB|Feuerriegel_et_al_2015|Walker_et_al_2015|Farhat_et_al_2016
ERR551569	L4	-11	T	C	0	A/-11/G	(Tan_et_al.,_2013);(Stoffels,_Mathys,_Fauville-Dufaux,_Wintjens,_&_Bifani,_2012);TBDreaMDB|Feuerriegel_et_al_2015|Walker_et_al_2015|Farhat_et_al_2016
SRR2099969	L2	11	A	G	TTG/TCG	L/4/S	Feuerriegel_et_al_2015|TBDreaMDB|Walker_et_al_2015|Farhat_et_al_2016
SRR2100306	L2	11	A	G	TTG/TCG	L/4/S	Feuerriegel_et_al_2015|TBDreaMDB|Walker_et_al_2015|Farhat_et_al_2016
SRR2100387	L2	11	A	G	TTG/TCG	L/4/S	Feuerriegel_et_al_2015|TBDreaMDB|Walker_et_al_2015|Farhat_et_al_2016
SRR2100950	L2	11	A	G	TTG/TCG	L/4/S	Feuerriegel_et_al_2015|TBDreaMDB|Walker_et_al_2015|Farhat_et_al_2016
ERR688039	L1	14	A	G	ATC/ACC	I/5/T	Farhat_et_al_2016
SRR2100844	L4	22	C	T	GAC/AAC	D/8/N	(Stoffels,_Mathys,_Fauville-Dufaux,_Wintjens,_&_Bifani,_2012)|Farhat_et_al_2016|Feuerriegel_et_al_2015|Walker_et_al_2015
SRR2100909	L2	23	T	C	GAC/GGC	D/8/G	Feuerriegel_et_al_2015|Farhat_et_al_2016|Walker_et_al_2015|(Jnawali_et_al.,_2013);TBDreaMDB
SRR2100238	L1	28	G	A	CAG/TAG	Q/10/*	Farhat_et_al_2016|Walker_et_al_2015|(Jnawali_et_al.,_2013);(Stoffels,_Mathys,_Fauville-Dufaux,_Wintjens,_&_Bifani,_2012);TBDreaMDB
ERR550664	L2	29	T	G	CAG/CCG	Q/10/P	Feuerriegel_et_al_2015|Farhat_et_al_2016|MUBII-TB-DB|(Tan_et_al.,_2013);(Stoffels,_Mathys,_Fauville-Dufaux,_Wintjens,_&_Bifani,_2012);(Sekiguchi_et_al.,_2007);TBDreaMDB|Walker_et_al_2015
ERR550735	L2	29	T	G	CAG/CCG	Q/10/P	Feuerriegel_et_al_2015|Farhat_et_al_2016|MUBII-TB-DB|(Tan_et_al.,_2013);(Stoffels,_Mathys,_Fauville-Dufaux,_Wintjens,_&_Bifani,_2012);(Sekiguchi_et_al.,_2007);TBDreaMDB|Walker_et_al_2015
ERR550743	L2	29	T	G	CAG/CCG	Q/10/P	Feuerriegel_et_al_2015|Farhat_et_al_2016|MUBII-TB-DB|(Tan_et_al.,_2013);(Stoffels,_Mathys,_Fauville-Dufaux,_Wintjens,_&_Bifani,_2012);(Sekiguchi_et_al.,_2007);TBDreaMDB|Walker_et_al_2015
ERR550989	L2	29	T	G	CAG/CCG	Q/10/P	Feuerriegel_et_al_2015|Farhat_et_al_2016|MUBII-TB-DB|(Tan_et_al.,_2013);(Stoffels,_Mathys,_Fauville-Dufaux,_Wintjens,_&_Bifani,_2012);(Sekiguchi_et_al.,_2007);TBDreaMDB|Walker_et_al_2015
ERR551000	L2	29	T	G	CAG/CCG	Q/10/P	Feuerriegel_et_al_2015|Farhat_et_al_2016|MUBII-TB-DB|(Tan_et_al.,_2013);(Stoffels,_Mathys,_Fauville-Dufaux,_Wintjens,_&_Bifani,_2012);(Sekiguchi_et_al.,_2007);TBDreaMDB|Walker_et_al_2015
ERR551132	L2	29	T	G	CAG/CCG	Q/10/P	Feuerriegel_et_al_2015|Farhat_et_al_2016|MUBII-TB-DB|(Tan_et_al.,_2013);(Stoffels,_Mathys,_Fauville-Dufaux,_Wintjens,_&_Bifani,_2012);(Sekiguchi_et_al.,_2007);TBDreaMDB|Walker_et_al_2015
ERR551142	L2	29	T	G	CAG/CCG	Q/10/P	Feuerriegel_et_al_2015|Farhat_et_al_2016|MUBII-TB-DB|(Tan_et_al.,_2013);(Stoffels,_Mathys,_Fauville-Dufaux,_Wintjens,_&_Bifani,_2012);(Sekiguchi_et_al.,_2007);TBDreaMDB|Walker_et_al_2015
ERR551145	L2	29	T	G	CAG/CCG	Q/10/P	Feuerriegel_et_al_2015|Farhat_et_al_2016|MUBII-TB-DB|(Tan_et_al.,_2013);(Stoffels,_Mathys,_Fauville-Dufaux,_Wintjens,_&_Bifani,_2012);(Sekiguchi_et_al.,_2007);TBDreaMDB|Walker_et_al_2015
ERR551285	L2	29	T	G	CAG/CCG	Q/10/P	Feuerriegel_et_al_2015|Farhat_et_al_2016|MUBII-TB-DB|(Tan_et_al.,_2013);(Stoffels,_Mathys,_Fauville-Dufaux,_Wintjens,_&_Bifani,_2012);(Sekiguchi_et_al.,_2007);TBDreaMDB|Walker_et_al_2015
ERR551360	L2	29	T	G	CAG/CCG	Q/10/P	Feuerriegel_et_al_2015|Farhat_et_al_2016|MUBII-TB-DB|(Tan_et_al.,_2013);(Stoffels,_Mathys,_Fauville-Dufaux,_Wintjens,_&_Bifani,_2012);(Sekiguchi_et_al.,_2007);TBDreaMDB|Walker_et_al_2015
ERR551430	L2	29	T	G	CAG/CCG	Q/10/P	Feuerriegel_et_al_2015|Farhat_et_al_2016|MUBII-TB-DB|(Tan_et_al.,_2013);(Stoffels,_Mathys,_Fauville-Dufaux,_Wintjens,_&_Bifani,_2012);(Sekiguchi_et_al.,_2007);TBDreaMDB|Walker_et_al_2015
ERR551495	L2	29	T	G	CAG/CCG	Q/10/P	Feuerriegel_et_al_2015|Farhat_et_al_2016|MUBII-TB-DB|(Tan_et_al.,_2013);(Stoffels,_Mathys,_Fauville-Dufaux,_Wintjens,_&_Bifani,_2012);(Sekiguchi_et_al.,_2007);TBDreaMDB|Walker_et_al_2015
ERR551611	L2	29	T	G	CAG/CCG	Q/10/P	Feuerriegel_et_al_2015|Farhat_et_al_2016|MUBII-TB-DB|(Tan_et_al.,_2013);(Stoffels,_Mathys,_Fauville-Dufaux,_Wintjens,_&_Bifani,_2012);(Sekiguchi_et_al.,_2007);TBDreaMDB|Walker_et_al_2015
ERR551735	L2	29	T	G	CAG/CCG	Q/10/P	Feuerriegel_et_al_2015|Farhat_et_al_2016|MUBII-TB-DB|(Tan_et_al.,_2013);(Stoffels,_Mathys,_Fauville-Dufaux,_Wintjens,_&_Bifani,_2012);(Sekiguchi_et_al.,_2007);TBDreaMDB|Walker_et_al_2015
ERR551776	L2	29	T	G	CAG/CCG	Q/10/P	Feuerriegel_et_al_2015|Farhat_et_al_2016|MUBII-TB-DB|(Tan_et_al.,_2013);(Stoffels,_Mathys,_Fauville-Dufaux,_Wintjens,_&_Bifani,_2012);(Sekiguchi_et_al.,_2007);TBDreaMDB|Walker_et_al_2015
ERR551780	L2	29	T	G	CAG/CCG	Q/10/P	Feuerriegel_et_al_2015|Farhat_et_al_2016|MUBII-TB-DB|(Tan_et_al.,_2013);(Stoffels,_Mathys,_Fauville-Dufaux,_Wintjens,_&_Bifani,_2012);(Sekiguchi_et_al.,_2007);TBDreaMDB|Walker_et_al_2015
ERR552012	L2	29	T	G	CAG/CCG	Q/10/P	Feuerriegel_et_al_2015|Farhat_et_al_2016|MUBII-TB-DB|(Tan_et_al.,_2013);(Stoffels,_Mathys,_Fauville-Dufaux,_Wintjens,_&_Bifani,_2012);(Sekiguchi_et_al.,_2007);TBDreaMDB|Walker_et_al_2015
ERR552142	L2	29	T	G	CAG/CCG	Q/10/P	Feuerriegel_et_al_2015|Farhat_et_al_2016|MUBII-TB-DB|(Tan_et_al.,_2013);(Stoffels,_Mathys,_Fauville-Dufaux,_Wintjens,_&_Bifani,_2012);(Sekiguchi_et_al.,_2007);TBDreaMDB|Walker_et_al_2015
ERR552200	L2	29	T	G	CAG/CCG	Q/10/P	Feuerriegel_et_al_2015|Farhat_et_al_2016|MUBII-TB-DB|(Tan_et_al.,_2013);(Stoffels,_Mathys,_Fauville-Dufaux,_Wintjens,_&_Bifani,_2012);(Sekiguchi_et_al.,_2007);TBDreaMDB|Walker_et_al_2015
ERR552215	L2	29	T	G	CAG/CCG	Q/10/P	Feuerriegel_et_al_2015|Farhat_et_al_2016|MUBII-TB-DB|(Tan_et_al.,_2013);(Stoffels,_Mathys,_Fauville-Dufaux,_Wintjens,_&_Bifani,_2012);(Sekiguchi_et_al.,_2007);TBDreaMDB|Walker_et_al_2015
ERR552258	L2	29	T	G	CAG/CCG	Q/10/P	Feuerriegel_et_al_2015|Farhat_et_al_2016|MUBII-TB-DB|(Tan_et_al.,_2013);(Stoffels,_Mathys,_Fauville-Dufaux,_Wintjens,_&_Bifani,_2012);(Sekiguchi_et_al.,_2007);TBDreaMDB|Walker_et_al_2015
ERR552390	L2	29	T	G	CAG/CCG	Q/10/P	Feuerriegel_et_al_2015|Farhat_et_al_2016|MUBII-TB-DB|(Tan_et_al.,_2013);(Stoffels,_Mathys,_Fauville-Dufaux,_Wintjens,_&_Bifani,_2012);(Sekiguchi_et_al.,_2007);TBDreaMDB|Walker_et_al_2015
ERR552447	L2	29	T	G	CAG/CCG	Q/10/P	Feuerriegel_et_al_2015|Farhat_et_al_2016|MUBII-TB-DB|(Tan_et_al.,_2013);(Stoffels,_Mathys,_Fauville-Dufaux,_Wintjens,_&_Bifani,_2012);(Sekiguchi_et_al.,_2007);TBDreaMDB|Walker_et_al_2015
ERR552519	L2	29	T	G	CAG/CCG	Q/10/P	Feuerriegel_et_al_2015|Farhat_et_al_2016|MUBII-TB-DB|(Tan_et_al.,_2013);(Stoffels,_Mathys,_Fauville-Dufaux,_Wintjens,_&_Bifani,_2012);(Sekiguchi_et_al.,_2007);TBDreaMDB|Walker_et_al_2015
ERR552545	L2	29	T	G	CAG/CCG	Q/10/P	Feuerriegel_et_al_2015|Farhat_et_al_2016|MUBII-TB-DB|(Tan_et_al.,_2013);(Stoffels,_Mathys,_Fauville-Dufaux,_Wintjens,_&_Bifani,_2012);(Sekiguchi_et_al.,_2007);TBDreaMDB|Walker_et_al_2015
ERR552586	L2	29	T	C	CAG/CGG	Q/10/R	Feuerriegel_et_al_2015|Farhat_et_al_2016|TBDreaMDB
ERR552607	L2	29	T	G	CAG/CCG	Q/10/P	Feuerriegel_et_al_2015|Farhat_et_al_2016|MUBII-TB-DB|(Tan_et_al.,_2013);(Stoffels,_Mathys,_Fauville-Dufaux,_Wintjens,_&_Bifani,_2012);(Sekiguchi_et_al.,_2007);TBDreaMDB|Walker_et_al_2015
ERR552661	L2	29	T	G	CAG/CCG	Q/10/P	Feuerriegel_et_al_2015|Farhat_et_al_2016|MUBII-TB-DB|(Tan_et_al.,_2013);(Stoffels,_Mathys,_Fauville-Dufaux,_Wintjens,_&_Bifani,_2012);(Sekiguchi_et_al.,_2007);TBDreaMDB|Walker_et_al_2015
ERR552882	L2	29	T	G	CAG/CCG	Q/10/P	Feuerriegel_et_al_2015|Farhat_et_al_2016|MUBII-TB-DB|(Tan_et_al.,_2013);(Stoffels,_Mathys,_Fauville-Dufaux,_Wintjens,_&_Bifani,_2012);(Sekiguchi_et_al.,_2007);TBDreaMDB|Walker_et_al_2015
ERR552897	L2	29	T	G	CAG/CCG	Q/10/P	Feuerriegel_et_al_2015|Farhat_et_al_2016|MUBII-TB-DB|(Tan_et_al.,_2013);(Stoffels,_Mathys,_Fauville-Dufaux,_Wintjens,_&_Bifani,_2012);(Sekiguchi_et_al.,_2007);TBDreaMDB|Walker_et_al_2015
ERR553184	L2	29	T	G	CAG/CCG	Q/10/P	Feuerriegel_et_al_2015|Farhat_et_al_2016|MUBII-TB-DB|(Tan_et_al.,_2013);(Stoffels,_Mathys,_Fauville-Dufaux,_Wintjens,_&_Bifani,_2012);(Sekiguchi_et_al.,_2007);TBDreaMDB|Walker_et_al_2015
ERR553188	L2	29	T	G	CAG/CCG	Q/10/P	Feuerriegel_et_al_2015|Farhat_et_al_2016|MUBII-TB-DB|(Tan_et_al.,_2013);(Stoffels,_Mathys,_Fauville-Dufaux,_Wintjens,_&_Bifani,_2012);(Sekiguchi_et_al.,_2007);TBDreaMDB|Walker_et_al_2015
ERR553194	L2	29	T	G	CAG/CCG	Q/10/P	Feuerriegel_et_al_2015|Farhat_et_al_2016|MUBII-TB-DB|(Tan_et_al.,_2013);(Stoffels,_Mathys,_Fauville-Dufaux,_Wintjens,_&_Bifani,_2012);(Sekiguchi_et_al.,_2007);TBDreaMDB|Walker_et_al_2015
ERR553394	L2	29	T	G	CAG/CCG	Q/10/P	Feuerriegel_et_al_2015|Farhat_et_al_2016|MUBII-TB-DB|(Tan_et_al.,_2013);(Stoffels,_Mathys,_Fauville-Dufaux,_Wintjens,_&_Bifani,_2012);(Sekiguchi_et_al.,_2007);TBDreaMDB|Walker_et_al_2015
ERR688016	L3	29	T	C	CAG/CGG	Q/10/R	Feuerriegel_et_al_2015|Farhat_et_al_2016|TBDreaMDB
ERR551592	L4	29	T	G	CAG/CCG	Q/10/P	Feuerriegel_et_al_2015|Farhat_et_al_2016|MUBII-TB-DB|(Tan_et_al.,_2013);(Stoffels,_Mathys,_Fauville-Dufaux,_Wintjens,_&_Bifani,_2012);(Sekiguchi_et_al.,_2007);TBDreaMDB|Walker_et_al_2015
SRR2101053	L2	35	T	G	GAC/GCC	D/12/A	Walker_et_al_2015|Feuerriegel_et_al_2015|(Jnawali_et_al.,_2013);(Stoffels,_Mathys,_Fauville-Dufaux,_Wintjens,_&_Bifani,_2012);(Sekiguchi_et_al.,_2007);TBDreaMDB|Farhat_et_al_2016
SRR2101384	L2	40	A	G	TGC/CGC	C/14/R	Feuerriegel_et_al_2015|Walker_et_al_2015|TBDreaMDB|Farhat_et_al_2016
SRR2101511	L4	40	A	G	TGC/CGC	C/14/R	Feuerriegel_et_al_2015|Walker_et_al_2015|TBDreaMDB|Farhat_et_al_2016
ERR552050	L4	47	GTGGCTCGCTGGCGGTAACCGGTGGCGC	G	0	GTGGCTCGCTGGCGGTAACCGGTGGCGC/47/G
ERR552007	L2	62	A	C	GTA/GGA	V/21/G	TBDreaMDB|Feuerriegel_et_al_2015|Walker_et_al_2015|Farhat_et_al_2016
SRR2100432	L2	80	A	G	CTG/CCG	L/27/P	(Sekiguchi_et_al.,_2007)|Walker_et_al_2015|Farhat_et_al_2016|Feuerriegel_et_al_2015
ERR552499	L4	95	C	A	AGC/ATC	S/32/I	Walker_et_al_2015
ERR688045	L3	123	G	C	TAC/TAG	Y/41/*	TBDreaMDB
ERR551923	L2	131	A	C	GTC/GGC	V/44/G	Feuerriegel_et_al_2015|(Zhang_et_al.,_2013)
ERR550682	L2	142	T	C	AAG/GAG	K/48/E	Walker_et_al_2015|Feuerriegel_et_al_2015
SRR2100921	L3	145	C	T	GAC/AAC	D/49/N	Farhat_et_al_2016|Feuerriegel_et_al_2015|Walker_et_al_2015|(Jnawali_et_al.,_2013);(Stoffels,_Mathys,_Fauville-Dufaux,_Wintjens,_&_Bifani,_2012)
SRR2101357	L4	153	G	T	CAC/CAA	H/51/Q	(Sekiguchi_et_al.,_2007);(Ando_et_al.,_2010);TBDreaMDB|Feuerriegel_et_al_2015|Walker_et_al_2015
ERR550908	L2	161	G	A	CCG/CTG	P/54/L	(Tan_et_al.,_2013);(Sekiguchi_et_al.,_2007);(Ando_et_al.,_2010);TBDreaMDB|Feuerriegel_et_al_2015|Farhat_et_al_2016|Walker_et_al_2015
ERR551429	L2	161	G	A	CCG/CTG	P/54/L	(Tan_et_al.,_2013);(Sekiguchi_et_al.,_2007);(Ando_et_al.,_2010);TBDreaMDB|Feuerriegel_et_al_2015|Farhat_et_al_2016|Walker_et_al_2015
ERR552504	L2	161	G	T	CCG/CAG	P/54/Q	(Jnawali_et_al.,_2013);(Stoffels,_Mathys,_Fauville-Dufaux,_Wintjens,_&_Bifani,_2012)|Walker_et_al_2015|Feuerriegel_et_al_2015
ERR688030	L4	161	G	A	CCG/CTG	P/54/L	(Tan_et_al.,_2013);(Sekiguchi_et_al.,_2007);(Ando_et_al.,_2010);TBDreaMDB|Feuerriegel_et_al_2015|Farhat_et_al_2016|Walker_et_al_2015
ERR688041	L4	161	G	A	CCG/CTG	P/54/L	(Tan_et_al.,_2013);(Sekiguchi_et_al.,_2007);(Ando_et_al.,_2010);TBDreaMDB|Feuerriegel_et_al_2015|Farhat_et_al_2016|Walker_et_al_2015
SRR2100830	L2	170	T	C	CAC/CGC	H/57/R	Feuerriegel_et_al_2015|(Stoffels,_Mathys,_Fauville-Dufaux,_Wintjens,_&_Bifani,_2012)|Walker_et_al_2015|Farhat_et_al_2016
SRR2101055	L2	170	T	C	CAC/CGC	H/57/R	Feuerriegel_et_al_2015|(Stoffels,_Mathys,_Fauville-Dufaux,_Wintjens,_&_Bifani,_2012)|Walker_et_al_2015|Farhat_et_al_2016
ERR552531	L2	185	C	CA	0	C/185/CA
ERR688040	L3	187	C	G	GAC/CAC	D/63/H	TBDreaMDB
ERR551236	L2	192	T	TA	0	T/192/TA
ERR550770	L2	202	A	G	TGG/CGG	W/68/R	Walker_et_al_2015|(Stoffels,_Mathys,_Fauville-Dufaux,_Wintjens,_&_Bifani,_2012);TBDreaMDB|Farhat_et_al_2016|Feuerriegel_et_al_2015
ERR551016	L2	202	A	G	TGG/CGG	W/68/R	Walker_et_al_2015|(Stoffels,_Mathys,_Fauville-Dufaux,_Wintjens,_&_Bifani,_2012);TBDreaMDB|Farhat_et_al_2016|Feuerriegel_et_al_2015
ERR551697	L2	202	A	G	TGG/CGG	W/68/R	Walker_et_al_2015|(Stoffels,_Mathys,_Fauville-Dufaux,_Wintjens,_&_Bifani,_2012);TBDreaMDB|Farhat_et_al_2016|Feuerriegel_et_al_2015
ERR553217	L2	202	A	G	TGG/CGG	W/68/R	Walker_et_al_2015|(Stoffels,_Mathys,_Fauville-Dufaux,_Wintjens,_&_Bifani,_2012);TBDreaMDB|Farhat_et_al_2016|Feuerriegel_et_al_2015
ERR688027	L3	204	G	GCCA	0	G/204/GCCA
SRR2100419	L2	204	C	G	TGG/TGC	W/68/C	Walker_et_al_2015|Feuerriegel_et_al_2015
ERR688015	L3	206	G	C	CCA/CGA	P/69/R	(Jnawali_et_al.,_2013);TBDreaMDB
ERR688028	L3	206	G	C	CCA/CGA	P/69/R	(Jnawali_et_al.,_2013);TBDreaMDB
SRR2101482	L4	211	G	A	CAT/TAT	H/71/Y	Feuerriegel_et_al_2015|(Stoffels,_Mathys,_Fauville-Dufaux,_Wintjens,_&_Bifani,_2012);TBDreaMDB|Walker_et_al_2015
SRR2101574	L4	211	G	A	CAT/TAT	H/71/Y	Feuerriegel_et_al_2015|(Stoffels,_Mathys,_Fauville-Dufaux,_Wintjens,_&_Bifani,_2012);TBDreaMDB|Walker_et_al_2015
ERR550838	L2	213	A	T	CAT/CAA	H/71/Q	Walker_et_al_2015|Feuerriegel_et_al_2015
ERR688019	L3	226	T	G	ACT/CCT	T/76/P	(Tan_et_al.,_2013);(Jnawali_et_al.,_2013);(Stoffels,_Mathys,_Fauville-Dufaux,_Wintjens,_&_Bifani,_2012);TBDreaMDB|Feuerriegel_et_al_2015|Farhat_et_al_2016
SRR2101519	L4	241	A	C	TTC/GTC	F/81/V	(Tan_et_al.,_2013)|Walker_et_al_2015|Feuerriegel_et_al_2015|Farhat_et_al_2016
ERR551957	L2	254	A	G	CTG/CCG	L/85/P	Feuerriegel_et_al_2015|Farhat_et_al_2016|TBDreaMDB
SRR2100392	L4	287	T	G	AAG/ACG	K/96/T	Walker_et_al_2015|Feuerriegel_et_al_2015|(Jnawali_et_al.,_2013);TBDreaMDB|Farhat_et_al_2016
ERR688043	L4	289	C	T	GGT/AGT	G/97/S	Feuerriegel_et_al_2015|(Jnawali_et_al.,_2013);TBDreaMDB|Farhat_et_al_2016
SRR2101307	L4	289	C	A	GGT/TGT	G/97/C	Walker_et_al_2015
SRR2100352	L1	290	C	T	GGT/GAT	G/97/D	TBDreaMDB|Feuerriegel_et_al_2015|Walker_et_al_2015|Farhat_et_al_2016
SRR2101757	L1	290	C	T	GGT/GAT	G/97/D	TBDreaMDB|Feuerriegel_et_al_2015|Walker_et_al_2015|Farhat_et_al_2016
ERR551417	L2	297	G	T	TAC/TAA	Y/99/*	Feuerriegel_et_al_2015|Walker_et_al_2015|TBDreaMDB
ERR046917	L4	304	GCGTA	G	0	GCGTA/304/G
SRR2100890	L4	304	GCGTA	G	0	GCGTA/304/G
ERR551539	L2	310	T	C	AGC/GGC	S/104/G	Walker_et_al_2015
SRR2100825	L1	312	G	C	AGC/AGG	S/104/R	(Jnawali_et_al.,_2013);(Stoffels,_Mathys,_Fauville-Dufaux,_Wintjens,_&_Bifani,_2012);TBDreaMDB|Feuerriegel_et_al_2015|Walker_et_al_2015
SRR2100896	L1	312	G	C	AGC/AGG	S/104/R	(Jnawali_et_al.,_2013);(Stoffels,_Mathys,_Fauville-Dufaux,_Wintjens,_&_Bifani,_2012);TBDreaMDB|Feuerriegel_et_al_2015|Walker_et_al_2015
ERR550667	L2	340	T	G	ACG/CCG	T/114/P	Feuerriegel_et_al_2015|TBDreaMDB|Walker_et_al_2015
ERR688049	L3	345	A	AC	0	A/345/AC
ERR552458	L2	357	C	T	TGG/TGA	W/119/*	TBDreaMDB|Feuerriegel_et_al_2015
ERR551305	L2	374	A	C	GTC/GGC	V/125/G	TBDreaMDB|Feuerriegel_et_al_2015|Walker_et_al_2015
ERR552106	L2	374	A	C	GTC/GGC	V/125/G	TBDreaMDB|Feuerriegel_et_al_2015|Walker_et_al_2015
ERR400553	L4	374	A	C	GTC/GGC	V/125/G	TBDreaMDB|Feuerriegel_et_al_2015|Walker_et_al_2015
SRR2101261	L4	374	A	C	GTC/GGC	V/125/G	TBDreaMDB|Feuerriegel_et_al_2015|Walker_et_al_2015
SRR2100821	L1	380	AGGTCGATGT	A	0	AGGTCGATGT/380/A
ERR551767	L2	380	AGGTCGATGT	A	0	AGGTCGATGT/380/A
ERR550748	L2	385	GATGT	G	0	GATGT/385/G
ERR550928	L2	385	GATGT	G	0	GATGT/385/G
ERR551645	L2	385	GATGT	G	0	GATGT/385/G
ERR551660	L2	385	GATGT	G	0	GATGT/385/G
ERR552244	L2	385	GATGT	G	0	GATGT/385/G
ERR552373	L2	385	GATGT	G	0	GATGT/385/G
ERR552401	L2	385	GATGT	G	0	GATGT/385/G
ERR552603	L2	385	GATGT	G	0	GATGT/385/G
ERR552931	L2	385	GATGT	G	0	GATGT/385/G
ERR688013	L3	389	T	TGG	0	T/389/TGG
ERR688018	L3	389	T	TGG	0	T/389/TGG
ERR688026	L3	389	T	TGG	0	T/389/TGG
ERR688032	L3	389	T	TGG	0	T/389/TGG
SRR2100820	L1	395	C	T	GGT/GAT	G/132/D	Walker_et_al_2015|(Jnawali_et_al.,_2013);TBDreaMDB|Farhat_et_al_2016|Feuerriegel_et_al_2015
ERR550830	L2	398	A	G	ATT/ACT	I/133/T	Farhat_et_al_2016|Walker_et_al_2015|(Sekiguchi_et_al.,_2007);TBDreaMDB|Feuerriegel_et_al_2015
ERR551138	L2	398	A	G	ATT/ACT	I/133/T	Farhat_et_al_2016|Walker_et_al_2015|(Sekiguchi_et_al.,_2007);TBDreaMDB|Feuerriegel_et_al_2015
ERR551211	L2	398	A	G	ATT/ACT	I/133/T	Farhat_et_al_2016|Walker_et_al_2015|(Sekiguchi_et_al.,_2007);TBDreaMDB|Feuerriegel_et_al_2015
ERR551321	L2	398	A	G	ATT/ACT	I/133/T	Farhat_et_al_2016|Walker_et_al_2015|(Sekiguchi_et_al.,_2007);TBDreaMDB|Feuerriegel_et_al_2015
ERR551352	L2	398	A	G	ATT/ACT	I/133/T	Farhat_et_al_2016|Walker_et_al_2015|(Sekiguchi_et_al.,_2007);TBDreaMDB|Feuerriegel_et_al_2015
ERR551738	L2	398	A	G	ATT/ACT	I/133/T	Farhat_et_al_2016|Walker_et_al_2015|(Sekiguchi_et_al.,_2007);TBDreaMDB|Feuerriegel_et_al_2015
ERR551806	L2	398	A	G	ATT/ACT	I/133/T	Farhat_et_al_2016|Walker_et_al_2015|(Sekiguchi_et_al.,_2007);TBDreaMDB|Feuerriegel_et_al_2015
ERR551811	L2	398	A	G	ATT/ACT	I/133/T	Farhat_et_al_2016|Walker_et_al_2015|(Sekiguchi_et_al.,_2007);TBDreaMDB|Feuerriegel_et_al_2015
ERR551945	L2	398	A	G	ATT/ACT	I/133/T	Farhat_et_al_2016|Walker_et_al_2015|(Sekiguchi_et_al.,_2007);TBDreaMDB|Feuerriegel_et_al_2015
ERR551974	L2	398	A	G	ATT/ACT	I/133/T	Farhat_et_al_2016|Walker_et_al_2015|(Sekiguchi_et_al.,_2007);TBDreaMDB|Feuerriegel_et_al_2015
ERR552104	L2	398	A	G	ATT/ACT	I/133/T	Farhat_et_al_2016|Walker_et_al_2015|(Sekiguchi_et_al.,_2007);TBDreaMDB|Feuerriegel_et_al_2015
ERR552708	L2	398	A	G	ATT/ACT	I/133/T	Farhat_et_al_2016|Walker_et_al_2015|(Sekiguchi_et_al.,_2007);TBDreaMDB|Feuerriegel_et_al_2015
ERR552793	L2	398	A	G	ATT/ACT	I/133/T	Farhat_et_al_2016|Walker_et_al_2015|(Sekiguchi_et_al.,_2007);TBDreaMDB|Feuerriegel_et_al_2015
ERR552834	L2	398	A	G	ATT/ACT	I/133/T	Farhat_et_al_2016|Walker_et_al_2015|(Sekiguchi_et_al.,_2007);TBDreaMDB|Feuerriegel_et_al_2015
ERR552906	L2	398	A	G	ATT/ACT	I/133/T	Farhat_et_al_2016|Walker_et_al_2015|(Sekiguchi_et_al.,_2007);TBDreaMDB|Feuerriegel_et_al_2015
ERR552926	L2	398	A	G	ATT/ACT	I/133/T	Farhat_et_al_2016|Walker_et_al_2015|(Sekiguchi_et_al.,_2007);TBDreaMDB|Feuerriegel_et_al_2015
ERR553051	L2	398	A	G	ATT/ACT	I/133/T	Farhat_et_al_2016|Walker_et_al_2015|(Sekiguchi_et_al.,_2007);TBDreaMDB|Feuerriegel_et_al_2015
SRR2101598	L4	403	T	G	ACC/CCC	T/135/P	Walker_et_al_2015|Feuerriegel_et_al_2015|(Tan_et_al.,_2013);(Jnawali_et_al.,_2013);(Zhang_et_al.,_2013);TBDreaMDB|Farhat_et_al_2016
SRR2101262	L4	406	C	T	GAT/AAT	D/136/N	TBDreaMDB|Feuerriegel_et_al_2015|Walker_et_al_2015
ERR400382	L2	412	A	G	TGT/CGT	C/138/R	Feuerriegel_et_al_2015|Walker_et_al_2015
SRR2100294	L3	415	C	G	GTG/CTG	V/139/L	(Tan_et_al.,_2013);(Stoffels,_Mathys,_Fauville-Dufaux,_Wintjens,_&_Bifani,_2012);TBDreaMDB|Walker_et_al_2015|Feuerriegel_et_al_2015
SRR2100884	L3	421	G	A	CAG/TAG	Q/141/*	Walker_et_al_2015|(Stoffels,_Mathys,_Fauville-Dufaux,_Wintjens,_&_Bifani,_2012);TBDreaMDB|Feuerriegel_et_al_2015
ERR552322	L4	421	G	A	CAG/TAG	Q/141/*	Walker_et_al_2015|(Stoffels,_Mathys,_Fauville-Dufaux,_Wintjens,_&_Bifani,_2012);TBDreaMDB|Feuerriegel_et_al_2015
ERR550646	L2	422	T	G	CAG/CCG	Q/141/P	Feuerriegel_et_al_2015|(Tan_et_al.,_2013);(Jnawali_et_al.,_2013);(Stoffels,_Mathys,_Fauville-Dufaux,_Wintjens,_&_Bifani,_2012);TBDreaMDB|Walker_et_al_2015|Farhat_et_al_2016
ERR550923	L2	422	T	G	CAG/CCG	Q/141/P	Feuerriegel_et_al_2015|(Tan_et_al.,_2013);(Jnawali_et_al.,_2013);(Stoffels,_Mathys,_Fauville-Dufaux,_Wintjens,_&_Bifani,_2012);TBDreaMDB|Walker_et_al_2015|Farhat_et_al_2016
ERR553208	L2	422	T	G	CAG/CCG	Q/141/P	Feuerriegel_et_al_2015|(Tan_et_al.,_2013);(Jnawali_et_al.,_2013);(Stoffels,_Mathys,_Fauville-Dufaux,_Wintjens,_&_Bifani,_2012);TBDreaMDB|Walker_et_al_2015|Farhat_et_al_2016
ERR688037	L3	422	T	G	CAG/CCG	Q/141/P	Feuerriegel_et_al_2015|(Tan_et_al.,_2013);(Jnawali_et_al.,_2013);(Stoffels,_Mathys,_Fauville-Dufaux,_Wintjens,_&_Bifani,_2012);TBDreaMDB|Walker_et_al_2015|Farhat_et_al_2016
ERR551888	L4	422	T	G	CAG/CCG	Q/141/P	Feuerriegel_et_al_2015|(Tan_et_al.,_2013);(Jnawali_et_al.,_2013);(Stoffels,_Mathys,_Fauville-Dufaux,_Wintjens,_&_Bifani,_2012);TBDreaMDB|Walker_et_al_2015|Farhat_et_al_2016
ERR688017	L3	445	A	AATGGCTTGGC	0	A/445/AATGGCTTGGC
ERR688025	L3	445	A	AATGGCTTGGC	0	A/445/AATGGCTTGGC
SRR2101555	L4	452	A	G	TTG/TCG	L/151/S	Walker_et_al_2015
SRR2101539	L4	454	G	GC	0	G/454/GC
ERR552145	L4	460	A	AG	0	A/460/AG
ERR551196	L2	464	A	G	GTG/GCG	V/155/A	(Jnawali_et_al.,_2013);TBDreaMDB
SRR2100376	L3	470	T	TA	0	T/470/TA
SRR2101023	L3	470	T	TA	0	T/470/TA
ERR552513	L2	475	G	C	CTG/GTG	L/159/V	Walker_et_al_2015
ERR553226	L4	485	C	T	GGT/GAT	G/162/D	(Tan_et_al.,_2013);TBDreaMDB|Walker_et_al_2015|Feuerriegel_et_al_2015
SRR2101344	L2	515	T	TG	0	T/515/TG
ERR550665	L4	515	A	G	CTG/CCG	L/172/P	Farhat_et_al_2016|Feuerriegel_et_al_2015|Walker_et_al_2015|(Stoffels,_Mathys,_Fauville-Dufaux,_Wintjens,_&_Bifani,_2012);TBDreaMDB
ERR552559	L2	523	T	C	ATG/GTG	M/175/V	(Stoffels,_Mathys,_Fauville-Dufaux,_Wintjens,_&_Bifani,_2012);(Sekiguchi_et_al.,_2007);TBDreaMDB|Walker_et_al_2015|Feuerriegel_et_al_2015
ERR550778	L2	539	A	C	GTC/GGC	V/180/G	Farhat_et_al_2016|Feuerriegel_et_al_2015|Walker_et_al_2015
ERR552347	L2	539	A	C	GTC/GGC	V/180/G	Farhat_et_al_2016|Feuerriegel_et_al_2015|Walker_et_al_2015
ERR551478	L2	552	CAGCTCCTGATGG	C	0	CAGCTCCTGATGG/552/C

## Sheet: Rifampicin
Resistance determining mutations of Rifampicin
Strain accession	Lineage	position of mutation	Reference allele	Alternate allele	codon change	aminoacid change	reference in literature
ERR551910	L2	760314	G	T	GTC/TTC	V/170/F	Walker_et_al_2015|Farhat_et_al_2016|MUBII-TB-DB|Feuerriegel_et_al_2015
SRR2100026	L2	760314	G	T	GTC/TTC	V/170/F	Walker_et_al_2015|Farhat_et_al_2016|MUBII-TB-DB|Feuerriegel_et_al_2015
SRR2100880	L2	760314	G	T	GTC/TTC	V/170/F	Walker_et_al_2015|Farhat_et_al_2016|MUBII-TB-DB|Feuerriegel_et_al_2015
ERR551708	L4	760663	C	T	GCG/GTG	A/286/V	MUBII-TB-DB
SRR2100294	L3	760882	T	C	GTG/GCG	V/359/A	Walker_et_al_2015
ERR551063	L2	761004	A	G	ACC/GCC	T/400/A	(Jnawali_et_al.,_2013)|Feuerriegel_et_al_2015
ERR551986	L2	761004	A	G	ACC/GCC	T/400/A	(Jnawali_et_al.,_2013)|Feuerriegel_et_al_2015
ERR552580	L2	761004	A	G	ACC/GCC	T/400/A	(Jnawali_et_al.,_2013)|Feuerriegel_et_al_2015
ERR552774	L2	761004	A	G	ACC/GCC	T/400/A	(Jnawali_et_al.,_2013)|Feuerriegel_et_al_2015
ERR552771	L2	761093	G	T	CAG/CAT	Q/429/H	Feuerriegel_et_al_2015|(Nebenzahl-Guimaraes,_Jacobson,_Farhat,_&_Murray,_2013);(EngstrÃ¶m,_Morcillo,_Imperiale,_Hoffner,_&_JurÃ©en,_2012);(Helb_et_al.,_2010);TBDreaMDB
ERR553208	L2	761093	G	C	CAG/CAC	Q/429/H	Feuerriegel_et_al_2015|(Nebenzahl-Guimaraes,_Jacobson,_Farhat,_&_Murray,_2013);(EngstrÃ¶m,_Morcillo,_Imperiale,_Hoffner,_&_JurÃ©en,_2012);(Helb_et_al.,_2010);TBDreaMDB
SRR2100301	L1	761095	T	C	CTG/CCG	L/430/P	Feuerriegel_et_al_2015|Walker_et_al_2015|(Jnawali_et_al.,_2013);(Zhang_et_al.,_2013);(Shi_et_al.,_2013);(EngstrÃ¶m,_Morcillo,_Imperiale,_Hoffner,_&_JurÃ©en,_2012);(Helb_et_al.,_2010);(Casali_et_al.,_2014);TBDreaMDB|Farhat_et_al_2016
SRR2100301	L1	761097	A	G	AGC/GGC	S/431/G	(Zhang_et_al.,_2013);TBDreaMDB
SRR2100021	L3	761100	C	A	CAA/AAA	Q/432/K	Feuerriegel_et_al_2015|(Helb_et_al.,_2010);TBDreaMDB|Walker_et_al_2015
SRR2101690	L4	761100	CAATTCATGG	C	0	CAATTCATGG/432/C	MUBII-TB-DB;TBDreaMDB
ERR551947	L2	761101	A	C	CAA/CCA	Q/432/P	(Jnawali_et_al.,_2013);(EngstrÃ¶m,_Morcillo,_Imperiale,_Hoffner,_&_JurÃ©en,_2012);(Helb_et_al.,_2010);(Casali_et_al.,_2014);TBDreaMDB|Walker_et_al_2015|Feuerriegel_et_al_2015
ERR552774	L2	761101	A	C	CAA/CCA	Q/432/P	(Jnawali_et_al.,_2013);(EngstrÃ¶m,_Morcillo,_Imperiale,_Hoffner,_&_JurÃ©en,_2012);(Helb_et_al.,_2010);(Casali_et_al.,_2014);TBDreaMDB|Walker_et_al_2015|Feuerriegel_et_al_2015
SRR2101708	L2	761101	A	T	CAA/CTA	Q/432/L	Feuerriegel_et_al_2015|Walker_et_al_2015|(Jnawali_et_al.,_2013);(Nebenzahl-Guimaraes,_Jacobson,_Farhat,_&_Murray,_2013);(Helb_et_al.,_2010);TBDreaMDB
ERR552653	L2	761108	G	T	ATG/ATT	M/434/I	(Jnawali_et_al.,_2013);(Nebenzahl-Guimaraes,_Jacobson,_Farhat,_&_Murray,_2013);TBDreaMDB|Walker_et_al_2015|Feuerriegel_et_al_2015
ERR551959	L4	761109	G	T	GAC/TAC	D/435/Y	Farhat_et_al_2016|Feuerriegel_et_al_2015|(Nebenzahl-Guimaraes,_Jacobson,_Farhat,_&_Murray,_2013);(Wang_et_al.,_2013);(EngstrÃ¶m,_Morcillo,_Imperiale,_Hoffner,_&_JurÃ©en,_2012);(Helb_et_al.,_2010);(Casali_et_al.,_2014);TBDreaMDB
ERR552301	L2	761109	G	T	GAC/TAC	D/435/Y	Farhat_et_al_2016|Feuerriegel_et_al_2015|(Nebenzahl-Guimaraes,_Jacobson,_Farhat,_&_Murray,_2013);(Wang_et_al.,_2013);(EngstrÃ¶m,_Morcillo,_Imperiale,_Hoffner,_&_JurÃ©en,_2012);(Helb_et_al.,_2010);(Casali_et_al.,_2014);TBDreaMDB
ERR552653	L2	761109	G	T	GAC/TAC	D/435/Y	Farhat_et_al_2016|Feuerriegel_et_al_2015|(Nebenzahl-Guimaraes,_Jacobson,_Farhat,_&_Murray,_2013);(Wang_et_al.,_2013);(EngstrÃ¶m,_Morcillo,_Imperiale,_Hoffner,_&_JurÃ©en,_2012);(Helb_et_al.,_2010);(Casali_et_al.,_2014);TBDreaMDB
SRR2100294	L3	761109	G	T	GAC/TAC	D/435/Y	Farhat_et_al_2016|Feuerriegel_et_al_2015|(Nebenzahl-Guimaraes,_Jacobson,_Farhat,_&_Murray,_2013);(Wang_et_al.,_2013);(EngstrÃ¶m,_Morcillo,_Imperiale,_Hoffner,_&_JurÃ©en,_2012);(Helb_et_al.,_2010);(Casali_et_al.,_2014);TBDreaMDB
SRR2100324	L3	761109	G	T	GAC/TAC	D/435/Y	Farhat_et_al_2016|Feuerriegel_et_al_2015|(Nebenzahl-Guimaraes,_Jacobson,_Farhat,_&_Murray,_2013);(Wang_et_al.,_2013);(EngstrÃ¶m,_Morcillo,_Imperiale,_Hoffner,_&_JurÃ©en,_2012);(Helb_et_al.,_2010);(Casali_et_al.,_2014);TBDreaMDB
ERR550890	L3	761110	A	T	GAC/GTC	D/435/V	Feuerriegel_et_al_2015|Farhat_et_al_2016|(Jnawali_et_al.,_2013);(Zhang_et_al.,_2013);(Nebenzahl-Guimaraes,_Jacobson,_Farhat,_&_Murray,_2013);(Shi_et_al.,_2013);(Wang_et_al.,_2013);(EngstrÃ¶m,_Morcillo,_Imperiale,_Hoffner,_&_JurÃ©en,_2012);(Helb_et_al.,_2010);(Jin_et_al.,_2012);(Casali_et_al.,_2014);TBDreaMDB|MUBII-TB-DB|Walker_et_al_2015
ERR551020	L2	761110	A	T	GAC/GTC	D/435/V	Feuerriegel_et_al_2015|Farhat_et_al_2016|(Jnawali_et_al.,_2013);(Zhang_et_al.,_2013);(Nebenzahl-Guimaraes,_Jacobson,_Farhat,_&_Murray,_2013);(Shi_et_al.,_2013);(Wang_et_al.,_2013);(EngstrÃ¶m,_Morcillo,_Imperiale,_Hoffner,_&_JurÃ©en,_2012);(Helb_et_al.,_2010);(Jin_et_al.,_2012);(Casali_et_al.,_2014);TBDreaMDB|MUBII-TB-DB|Walker_et_al_2015
ERR551380	L2	761110	A	T	GAC/GTC	D/435/V	Feuerriegel_et_al_2015|Farhat_et_al_2016|(Jnawali_et_al.,_2013);(Zhang_et_al.,_2013);(Nebenzahl-Guimaraes,_Jacobson,_Farhat,_&_Murray,_2013);(Shi_et_al.,_2013);(Wang_et_al.,_2013);(EngstrÃ¶m,_Morcillo,_Imperiale,_Hoffner,_&_JurÃ©en,_2012);(Helb_et_al.,_2010);(Jin_et_al.,_2012);(Casali_et_al.,_2014);TBDreaMDB|MUBII-TB-DB|Walker_et_al_2015
ERR551634	L4	761110	A	T	GAC/GTC	D/435/V	Feuerriegel_et_al_2015|Farhat_et_al_2016|(Jnawali_et_al.,_2013);(Zhang_et_al.,_2013);(Nebenzahl-Guimaraes,_Jacobson,_Farhat,_&_Murray,_2013);(Shi_et_al.,_2013);(Wang_et_al.,_2013);(EngstrÃ¶m,_Morcillo,_Imperiale,_Hoffner,_&_JurÃ©en,_2012);(Helb_et_al.,_2010);(Jin_et_al.,_2012);(Casali_et_al.,_2014);TBDreaMDB|MUBII-TB-DB|Walker_et_al_2015
ERR552301	L2	761110	A	T	GAC/GTC	D/435/V	Feuerriegel_et_al_2015|Farhat_et_al_2016|(Jnawali_et_al.,_2013);(Zhang_et_al.,_2013);(Nebenzahl-Guimaraes,_Jacobson,_Farhat,_&_Murray,_2013);(Shi_et_al.,_2013);(Wang_et_al.,_2013);(EngstrÃ¶m,_Morcillo,_Imperiale,_Hoffner,_&_JurÃ©en,_2012);(Helb_et_al.,_2010);(Jin_et_al.,_2012);(Casali_et_al.,_2014);TBDreaMDB|MUBII-TB-DB|Walker_et_al_2015
ERR552559	L2	761110	A	T	GAC/GTC	D/435/V	Feuerriegel_et_al_2015|Farhat_et_al_2016|(Jnawali_et_al.,_2013);(Zhang_et_al.,_2013);(Nebenzahl-Guimaraes,_Jacobson,_Farhat,_&_Murray,_2013);(Shi_et_al.,_2013);(Wang_et_al.,_2013);(EngstrÃ¶m,_Morcillo,_Imperiale,_Hoffner,_&_JurÃ©en,_2012);(Helb_et_al.,_2010);(Jin_et_al.,_2012);(Casali_et_al.,_2014);TBDreaMDB|MUBII-TB-DB|Walker_et_al_2015
ERR552738	L4	761110	A	T	GAC/GTC	D/435/V	Feuerriegel_et_al_2015|Farhat_et_al_2016|(Jnawali_et_al.,_2013);(Zhang_et_al.,_2013);(Nebenzahl-Guimaraes,_Jacobson,_Farhat,_&_Murray,_2013);(Shi_et_al.,_2013);(Wang_et_al.,_2013);(EngstrÃ¶m,_Morcillo,_Imperiale,_Hoffner,_&_JurÃ©en,_2012);(Helb_et_al.,_2010);(Jin_et_al.,_2012);(Casali_et_al.,_2014);TBDreaMDB|MUBII-TB-DB|Walker_et_al_2015
ERR553192	L2	761110	A	T	GAC/GTC	D/435/V	Feuerriegel_et_al_2015|Farhat_et_al_2016|(Jnawali_et_al.,_2013);(Zhang_et_al.,_2013);(Nebenzahl-Guimaraes,_Jacobson,_Farhat,_&_Murray,_2013);(Shi_et_al.,_2013);(Wang_et_al.,_2013);(EngstrÃ¶m,_Morcillo,_Imperiale,_Hoffner,_&_JurÃ©en,_2012);(Helb_et_al.,_2010);(Jin_et_al.,_2012);(Casali_et_al.,_2014);TBDreaMDB|MUBII-TB-DB|Walker_et_al_2015
SRR2099976	L3	761110	A	T	GAC/GTC	D/435/V	Feuerriegel_et_al_2015|Farhat_et_al_2016|(Jnawali_et_al.,_2013);(Zhang_et_al.,_2013);(Nebenzahl-Guimaraes,_Jacobson,_Farhat,_&_Murray,_2013);(Shi_et_al.,_2013);(Wang_et_al.,_2013);(EngstrÃ¶m,_Morcillo,_Imperiale,_Hoffner,_&_JurÃ©en,_2012);(Helb_et_al.,_2010);(Jin_et_al.,_2012);(Casali_et_al.,_2014);TBDreaMDB|MUBII-TB-DB|Walker_et_al_2015
SRR2100324	L3	761110	A	T	GAC/GTC	D/435/V	Feuerriegel_et_al_2015|Farhat_et_al_2016|(Jnawali_et_al.,_2013);(Zhang_et_al.,_2013);(Nebenzahl-Guimaraes,_Jacobson,_Farhat,_&_Murray,_2013);(Shi_et_al.,_2013);(Wang_et_al.,_2013);(EngstrÃ¶m,_Morcillo,_Imperiale,_Hoffner,_&_JurÃ©en,_2012);(Helb_et_al.,_2010);(Jin_et_al.,_2012);(Casali_et_al.,_2014);TBDreaMDB|MUBII-TB-DB|Walker_et_al_2015
SRR2100854	L3	761110	A	T	GAC/GTC	D/435/V	Feuerriegel_et_al_2015|Farhat_et_al_2016|(Jnawali_et_al.,_2013);(Zhang_et_al.,_2013);(Nebenzahl-Guimaraes,_Jacobson,_Farhat,_&_Murray,_2013);(Shi_et_al.,_2013);(Wang_et_al.,_2013);(EngstrÃ¶m,_Morcillo,_Imperiale,_Hoffner,_&_JurÃ©en,_2012);(Helb_et_al.,_2010);(Jin_et_al.,_2012);(Casali_et_al.,_2014);TBDreaMDB|MUBII-TB-DB|Walker_et_al_2015
SRR2100855	L3	761110	A	T	GAC/GTC	D/435/V	Feuerriegel_et_al_2015|Farhat_et_al_2016|(Jnawali_et_al.,_2013);(Zhang_et_al.,_2013);(Nebenzahl-Guimaraes,_Jacobson,_Farhat,_&_Murray,_2013);(Shi_et_al.,_2013);(Wang_et_al.,_2013);(EngstrÃ¶m,_Morcillo,_Imperiale,_Hoffner,_&_JurÃ©en,_2012);(Helb_et_al.,_2010);(Jin_et_al.,_2012);(Casali_et_al.,_2014);TBDreaMDB|MUBII-TB-DB|Walker_et_al_2015
SRR2100884	L3	761110	A	T	GAC/GTC	D/435/V	Feuerriegel_et_al_2015|Farhat_et_al_2016|(Jnawali_et_al.,_2013);(Zhang_et_al.,_2013);(Nebenzahl-Guimaraes,_Jacobson,_Farhat,_&_Murray,_2013);(Shi_et_al.,_2013);(Wang_et_al.,_2013);(EngstrÃ¶m,_Morcillo,_Imperiale,_Hoffner,_&_JurÃ©en,_2012);(Helb_et_al.,_2010);(Jin_et_al.,_2012);(Casali_et_al.,_2014);TBDreaMDB|MUBII-TB-DB|Walker_et_al_2015
SRR2101344	L2	761110	A	T	GAC/GTC	D/435/V	Feuerriegel_et_al_2015|Farhat_et_al_2016|(Jnawali_et_al.,_2013);(Zhang_et_al.,_2013);(Nebenzahl-Guimaraes,_Jacobson,_Farhat,_&_Murray,_2013);(Shi_et_al.,_2013);(Wang_et_al.,_2013);(EngstrÃ¶m,_Morcillo,_Imperiale,_Hoffner,_&_JurÃ©en,_2012);(Helb_et_al.,_2010);(Jin_et_al.,_2012);(Casali_et_al.,_2014);TBDreaMDB|MUBII-TB-DB|Walker_et_al_2015
SRR2101555	L4	761110	A	T	GAC/GTC	D/435/V	Feuerriegel_et_al_2015|Farhat_et_al_2016|(Jnawali_et_al.,_2013);(Zhang_et_al.,_2013);(Nebenzahl-Guimaraes,_Jacobson,_Farhat,_&_Murray,_2013);(Shi_et_al.,_2013);(Wang_et_al.,_2013);(EngstrÃ¶m,_Morcillo,_Imperiale,_Hoffner,_&_JurÃ©en,_2012);(Helb_et_al.,_2010);(Jin_et_al.,_2012);(Casali_et_al.,_2014);TBDreaMDB|MUBII-TB-DB|Walker_et_al_2015
ERR550733	L2	761128	C	T	TCG/TTG	S/441/L	Feuerriegel_et_al_2015|(Jnawali_et_al.,_2013);(Helb_et_al.,_2010);TBDreaMDB|Walker_et_al_2015
SRR2100206	L4	761134	T	G	TTG/TGG	L/443/W	TBDreaMDB
SRR2100206	L4	761136	A	C	ACC/CCC	T/444/P	TBDreaMDB
ERR046855	L1	761139	C	T	CAC/TAC	H/445/Y	Feuerriegel_et_al_2015|(Jnawali_et_al.,_2013);(Nebenzahl-Guimaraes,_Jacobson,_Farhat,_&_Murray,_2013);(Shi_et_al.,_2013);(Wang_et_al.,_2013);(EngstrÃ¶m,_Morcillo,_Imperiale,_Hoffner,_&_JurÃ©en,_2012);(Helb_et_al.,_2010);(Jin_et_al.,_2012);(Casali_et_al.,_2014);TBDreaMDB|Farhat_et_al_2016|Walker_et_al_2015
ERR550649	L4	761139	C	T	CAC/TAC	H/445/Y	Feuerriegel_et_al_2015|(Jnawali_et_al.,_2013);(Nebenzahl-Guimaraes,_Jacobson,_Farhat,_&_Murray,_2013);(Shi_et_al.,_2013);(Wang_et_al.,_2013);(EngstrÃ¶m,_Morcillo,_Imperiale,_Hoffner,_&_JurÃ©en,_2012);(Helb_et_al.,_2010);(Jin_et_al.,_2012);(Casali_et_al.,_2014);TBDreaMDB|Farhat_et_al_2016|Walker_et_al_2015
ERR550786	L2	761139	C	T	CAC/TAC	H/445/Y	Feuerriegel_et_al_2015|(Jnawali_et_al.,_2013);(Nebenzahl-Guimaraes,_Jacobson,_Farhat,_&_Murray,_2013);(Shi_et_al.,_2013);(Wang_et_al.,_2013);(EngstrÃ¶m,_Morcillo,_Imperiale,_Hoffner,_&_JurÃ©en,_2012);(Helb_et_al.,_2010);(Jin_et_al.,_2012);(Casali_et_al.,_2014);TBDreaMDB|Farhat_et_al_2016|Walker_et_al_2015
ERR550897	L4	761139	C	T	CAC/TAC	H/445/Y	Feuerriegel_et_al_2015|(Jnawali_et_al.,_2013);(Nebenzahl-Guimaraes,_Jacobson,_Farhat,_&_Murray,_2013);(Shi_et_al.,_2013);(Wang_et_al.,_2013);(EngstrÃ¶m,_Morcillo,_Imperiale,_Hoffner,_&_JurÃ©en,_2012);(Helb_et_al.,_2010);(Jin_et_al.,_2012);(Casali_et_al.,_2014);TBDreaMDB|Farhat_et_al_2016|Walker_et_al_2015
ERR551196	L2	761139	C	T	CAC/TAC	H/445/Y	Feuerriegel_et_al_2015|(Jnawali_et_al.,_2013);(Nebenzahl-Guimaraes,_Jacobson,_Farhat,_&_Murray,_2013);(Shi_et_al.,_2013);(Wang_et_al.,_2013);(EngstrÃ¶m,_Morcillo,_Imperiale,_Hoffner,_&_JurÃ©en,_2012);(Helb_et_al.,_2010);(Jin_et_al.,_2012);(Casali_et_al.,_2014);TBDreaMDB|Farhat_et_al_2016|Walker_et_al_2015
ERR551295	L2	761139	C	G	CAC/GAC	H/445/D	Farhat_et_al_2016|(Nebenzahl-Guimaraes,_Jacobson,_Farhat,_&_Murray,_2013);(Shi_et_al.,_2013);(Wang_et_al.,_2013);(EngstrÃ¶m,_Morcillo,_Imperiale,_Hoffner,_&_JurÃ©en,_2012);(Helb_et_al.,_2010);(Jin_et_al.,_2012);(Casali_et_al.,_2014);TBDreaMDB|Walker_et_al_2015|Feuerriegel_et_al_2015
ERR551468	L2	761139	C	G	CAC/GAC	H/445/D	Farhat_et_al_2016|(Nebenzahl-Guimaraes,_Jacobson,_Farhat,_&_Murray,_2013);(Shi_et_al.,_2013);(Wang_et_al.,_2013);(EngstrÃ¶m,_Morcillo,_Imperiale,_Hoffner,_&_JurÃ©en,_2012);(Helb_et_al.,_2010);(Jin_et_al.,_2012);(Casali_et_al.,_2014);TBDreaMDB|Walker_et_al_2015|Feuerriegel_et_al_2015
ERR551510	L2	761139	C	G	CAC/GAC	H/445/D	Farhat_et_al_2016|(Nebenzahl-Guimaraes,_Jacobson,_Farhat,_&_Murray,_2013);(Shi_et_al.,_2013);(Wang_et_al.,_2013);(EngstrÃ¶m,_Morcillo,_Imperiale,_Hoffner,_&_JurÃ©en,_2012);(Helb_et_al.,_2010);(Jin_et_al.,_2012);(Casali_et_al.,_2014);TBDreaMDB|Walker_et_al_2015|Feuerriegel_et_al_2015
ERR551592	L4	761139	C	G	CAC/GAC	H/445/D	Farhat_et_al_2016|(Nebenzahl-Guimaraes,_Jacobson,_Farhat,_&_Murray,_2013);(Shi_et_al.,_2013);(Wang_et_al.,_2013);(EngstrÃ¶m,_Morcillo,_Imperiale,_Hoffner,_&_JurÃ©en,_2012);(Helb_et_al.,_2010);(Jin_et_al.,_2012);(Casali_et_al.,_2014);TBDreaMDB|Walker_et_al_2015|Feuerriegel_et_al_2015
ERR551827	L2	761139	C	T	CAC/TAC	H/445/Y	Feuerriegel_et_al_2015|(Jnawali_et_al.,_2013);(Nebenzahl-Guimaraes,_Jacobson,_Farhat,_&_Murray,_2013);(Shi_et_al.,_2013);(Wang_et_al.,_2013);(EngstrÃ¶m,_Morcillo,_Imperiale,_Hoffner,_&_JurÃ©en,_2012);(Helb_et_al.,_2010);(Jin_et_al.,_2012);(Casali_et_al.,_2014);TBDreaMDB|Farhat_et_al_2016|Walker_et_al_2015
ERR552433	L2	761139	C	T	CAC/TAC	H/445/Y	Feuerriegel_et_al_2015|(Jnawali_et_al.,_2013);(Nebenzahl-Guimaraes,_Jacobson,_Farhat,_&_Murray,_2013);(Shi_et_al.,_2013);(Wang_et_al.,_2013);(EngstrÃ¶m,_Morcillo,_Imperiale,_Hoffner,_&_JurÃ©en,_2012);(Helb_et_al.,_2010);(Jin_et_al.,_2012);(Casali_et_al.,_2014);TBDreaMDB|Farhat_et_al_2016|Walker_et_al_2015
ERR552626	L2	761139	C	G	CAC/GAC	H/445/D	Farhat_et_al_2016|(Nebenzahl-Guimaraes,_Jacobson,_Farhat,_&_Murray,_2013);(Shi_et_al.,_2013);(Wang_et_al.,_2013);(EngstrÃ¶m,_Morcillo,_Imperiale,_Hoffner,_&_JurÃ©en,_2012);(Helb_et_al.,_2010);(Jin_et_al.,_2012);(Casali_et_al.,_2014);TBDreaMDB|Walker_et_al_2015|Feuerriegel_et_al_2015
ERR552681	L4	761139	C	G	CAC/GAC	H/445/D	Farhat_et_al_2016|(Nebenzahl-Guimaraes,_Jacobson,_Farhat,_&_Murray,_2013);(Shi_et_al.,_2013);(Wang_et_al.,_2013);(EngstrÃ¶m,_Morcillo,_Imperiale,_Hoffner,_&_JurÃ©en,_2012);(Helb_et_al.,_2010);(Jin_et_al.,_2012);(Casali_et_al.,_2014);TBDreaMDB|Walker_et_al_2015|Feuerriegel_et_al_2015
ERR552935	L4	761139	C	T	CAC/TAC	H/445/Y	Feuerriegel_et_al_2015|(Jnawali_et_al.,_2013);(Nebenzahl-Guimaraes,_Jacobson,_Farhat,_&_Murray,_2013);(Shi_et_al.,_2013);(Wang_et_al.,_2013);(EngstrÃ¶m,_Morcillo,_Imperiale,_Hoffner,_&_JurÃ©en,_2012);(Helb_et_al.,_2010);(Jin_et_al.,_2012);(Casali_et_al.,_2014);TBDreaMDB|Farhat_et_al_2016|Walker_et_al_2015
ERR553037	L2	761139	C	T	CAC/TAC	H/445/Y	Feuerriegel_et_al_2015|(Jnawali_et_al.,_2013);(Nebenzahl-Guimaraes,_Jacobson,_Farhat,_&_Murray,_2013);(Shi_et_al.,_2013);(Wang_et_al.,_2013);(EngstrÃ¶m,_Morcillo,_Imperiale,_Hoffner,_&_JurÃ©en,_2012);(Helb_et_al.,_2010);(Jin_et_al.,_2012);(Casali_et_al.,_2014);TBDreaMDB|Farhat_et_al_2016|Walker_et_al_2015
ERR553208	L2	761139	C	T	CAC/TAC	H/445/Y	Feuerriegel_et_al_2015|(Jnawali_et_al.,_2013);(Nebenzahl-Guimaraes,_Jacobson,_Farhat,_&_Murray,_2013);(Shi_et_al.,_2013);(Wang_et_al.,_2013);(EngstrÃ¶m,_Morcillo,_Imperiale,_Hoffner,_&_JurÃ©en,_2012);(Helb_et_al.,_2010);(Jin_et_al.,_2012);(Casali_et_al.,_2014);TBDreaMDB|Farhat_et_al_2016|Walker_et_al_2015
SRR2099982	L2	761139	C	T	CAC/TAC	H/445/Y	Feuerriegel_et_al_2015|(Jnawali_et_al.,_2013);(Nebenzahl-Guimaraes,_Jacobson,_Farhat,_&_Murray,_2013);(Shi_et_al.,_2013);(Wang_et_al.,_2013);(EngstrÃ¶m,_Morcillo,_Imperiale,_Hoffner,_&_JurÃ©en,_2012);(Helb_et_al.,_2010);(Jin_et_al.,_2012);(Casali_et_al.,_2014);TBDreaMDB|Farhat_et_al_2016|Walker_et_al_2015
SRR2100226	L4	761139	C	G	CAC/GAC	H/445/D	Farhat_et_al_2016|(Nebenzahl-Guimaraes,_Jacobson,_Farhat,_&_Murray,_2013);(Shi_et_al.,_2013);(Wang_et_al.,_2013);(EngstrÃ¶m,_Morcillo,_Imperiale,_Hoffner,_&_JurÃ©en,_2012);(Helb_et_al.,_2010);(Jin_et_al.,_2012);(Casali_et_al.,_2014);TBDreaMDB|Walker_et_al_2015|Feuerriegel_et_al_2015
SRR2100234	L4	761139	C	G	CAC/GAC	H/445/D	Farhat_et_al_2016|(Nebenzahl-Guimaraes,_Jacobson,_Farhat,_&_Murray,_2013);(Shi_et_al.,_2013);(Wang_et_al.,_2013);(EngstrÃ¶m,_Morcillo,_Imperiale,_Hoffner,_&_JurÃ©en,_2012);(Helb_et_al.,_2010);(Jin_et_al.,_2012);(Casali_et_al.,_2014);TBDreaMDB|Walker_et_al_2015|Feuerriegel_et_al_2015
SRR2100250	L2	761139	C	T	CAC/TAC	H/445/Y	Feuerriegel_et_al_2015|(Jnawali_et_al.,_2013);(Nebenzahl-Guimaraes,_Jacobson,_Farhat,_&_Murray,_2013);(Shi_et_al.,_2013);(Wang_et_al.,_2013);(EngstrÃ¶m,_Morcillo,_Imperiale,_Hoffner,_&_JurÃ©en,_2012);(Helb_et_al.,_2010);(Jin_et_al.,_2012);(Casali_et_al.,_2014);TBDreaMDB|Farhat_et_al_2016|Walker_et_al_2015
SRR2100282	L3	761139	C	T	CAC/TAC	H/445/Y	Feuerriegel_et_al_2015|(Jnawali_et_al.,_2013);(Nebenzahl-Guimaraes,_Jacobson,_Farhat,_&_Murray,_2013);(Shi_et_al.,_2013);(Wang_et_al.,_2013);(EngstrÃ¶m,_Morcillo,_Imperiale,_Hoffner,_&_JurÃ©en,_2012);(Helb_et_al.,_2010);(Jin_et_al.,_2012);(Casali_et_al.,_2014);TBDreaMDB|Farhat_et_al_2016|Walker_et_al_2015
SRR2100388	L3	761139	C	A	CAC/AAC	H/445/N	Walker_et_al_2015|Feuerriegel_et_al_2015|(Zhang_et_al.,_2013);(Shi_et_al.,_2013);(Wang_et_al.,_2013);(EngstrÃ¶m,_Morcillo,_Imperiale,_Hoffner,_&_JurÃ©en,_2012);(Helb_et_al.,_2010);TBDreaMDB
SRR2100398	L3	761139	C	G	CAC/GAC	H/445/D	Farhat_et_al_2016|(Nebenzahl-Guimaraes,_Jacobson,_Farhat,_&_Murray,_2013);(Shi_et_al.,_2013);(Wang_et_al.,_2013);(EngstrÃ¶m,_Morcillo,_Imperiale,_Hoffner,_&_JurÃ©en,_2012);(Helb_et_al.,_2010);(Jin_et_al.,_2012);(Casali_et_al.,_2014);TBDreaMDB|Walker_et_al_2015|Feuerriegel_et_al_2015
SRR2100459	L4	761139	C	G	CAC/GAC	H/445/D	Farhat_et_al_2016|(Nebenzahl-Guimaraes,_Jacobson,_Farhat,_&_Murray,_2013);(Shi_et_al.,_2013);(Wang_et_al.,_2013);(EngstrÃ¶m,_Morcillo,_Imperiale,_Hoffner,_&_JurÃ©en,_2012);(Helb_et_al.,_2010);(Jin_et_al.,_2012);(Casali_et_al.,_2014);TBDreaMDB|Walker_et_al_2015|Feuerriegel_et_al_2015
SRR2100601	L4	761139	C	G	CAC/GAC	H/445/D	Farhat_et_al_2016|(Nebenzahl-Guimaraes,_Jacobson,_Farhat,_&_Murray,_2013);(Shi_et_al.,_2013);(Wang_et_al.,_2013);(EngstrÃ¶m,_Morcillo,_Imperiale,_Hoffner,_&_JurÃ©en,_2012);(Helb_et_al.,_2010);(Jin_et_al.,_2012);(Casali_et_al.,_2014);TBDreaMDB|Walker_et_al_2015|Feuerriegel_et_al_2015
SRR2100803	L1	761139	C	T	CAC/TAC	H/445/Y	Feuerriegel_et_al_2015|(Jnawali_et_al.,_2013);(Nebenzahl-Guimaraes,_Jacobson,_Farhat,_&_Murray,_2013);(Shi_et_al.,_2013);(Wang_et_al.,_2013);(EngstrÃ¶m,_Morcillo,_Imperiale,_Hoffner,_&_JurÃ©en,_2012);(Helb_et_al.,_2010);(Jin_et_al.,_2012);(Casali_et_al.,_2014);TBDreaMDB|Farhat_et_al_2016|Walker_et_al_2015
SRR2100891	L1	761139	C	T	CAC/TAC	H/445/Y	Feuerriegel_et_al_2015|(Jnawali_et_al.,_2013);(Nebenzahl-Guimaraes,_Jacobson,_Farhat,_&_Murray,_2013);(Shi_et_al.,_2013);(Wang_et_al.,_2013);(EngstrÃ¶m,_Morcillo,_Imperiale,_Hoffner,_&_JurÃ©en,_2012);(Helb_et_al.,_2010);(Jin_et_al.,_2012);(Casali_et_al.,_2014);TBDreaMDB|Farhat_et_al_2016|Walker_et_al_2015
SRR2100895	L4	761139	C	G	CAC/GAC	H/445/D	Farhat_et_al_2016|(Nebenzahl-Guimaraes,_Jacobson,_Farhat,_&_Murray,_2013);(Shi_et_al.,_2013);(Wang_et_al.,_2013);(EngstrÃ¶m,_Morcillo,_Imperiale,_Hoffner,_&_JurÃ©en,_2012);(Helb_et_al.,_2010);(Jin_et_al.,_2012);(Casali_et_al.,_2014);TBDreaMDB|Walker_et_al_2015|Feuerriegel_et_al_2015
SRR2100906	L1	761139	C	T	CAC/TAC	H/445/Y	Feuerriegel_et_al_2015|(Jnawali_et_al.,_2013);(Nebenzahl-Guimaraes,_Jacobson,_Farhat,_&_Murray,_2013);(Shi_et_al.,_2013);(Wang_et_al.,_2013);(EngstrÃ¶m,_Morcillo,_Imperiale,_Hoffner,_&_JurÃ©en,_2012);(Helb_et_al.,_2010);(Jin_et_al.,_2012);(Casali_et_al.,_2014);TBDreaMDB|Farhat_et_al_2016|Walker_et_al_2015
SRR2101307	L4	761139	C	G	CAC/GAC	H/445/D	Farhat_et_al_2016|(Nebenzahl-Guimaraes,_Jacobson,_Farhat,_&_Murray,_2013);(Shi_et_al.,_2013);(Wang_et_al.,_2013);(EngstrÃ¶m,_Morcillo,_Imperiale,_Hoffner,_&_JurÃ©en,_2012);(Helb_et_al.,_2010);(Jin_et_al.,_2012);(Casali_et_al.,_2014);TBDreaMDB|Walker_et_al_2015|Feuerriegel_et_al_2015
SRR2101360	L4	761139	C	T	CAC/TAC	H/445/Y	Feuerriegel_et_al_2015|(Jnawali_et_al.,_2013);(Nebenzahl-Guimaraes,_Jacobson,_Farhat,_&_Murray,_2013);(Shi_et_al.,_2013);(Wang_et_al.,_2013);(EngstrÃ¶m,_Morcillo,_Imperiale,_Hoffner,_&_JurÃ©en,_2012);(Helb_et_al.,_2010);(Jin_et_al.,_2012);(Casali_et_al.,_2014);TBDreaMDB|Farhat_et_al_2016|Walker_et_al_2015
SRR2101366	L2	761139	C	T	CAC/TAC	H/445/Y	Feuerriegel_et_al_2015|(Jnawali_et_al.,_2013);(Nebenzahl-Guimaraes,_Jacobson,_Farhat,_&_Murray,_2013);(Shi_et_al.,_2013);(Wang_et_al.,_2013);(EngstrÃ¶m,_Morcillo,_Imperiale,_Hoffner,_&_JurÃ©en,_2012);(Helb_et_al.,_2010);(Jin_et_al.,_2012);(Casali_et_al.,_2014);TBDreaMDB|Farhat_et_al_2016|Walker_et_al_2015
SRR2101427	L4	761139	C	T	CAC/TAC	H/445/Y	Feuerriegel_et_al_2015|(Jnawali_et_al.,_2013);(Nebenzahl-Guimaraes,_Jacobson,_Farhat,_&_Murray,_2013);(Shi_et_al.,_2013);(Wang_et_al.,_2013);(EngstrÃ¶m,_Morcillo,_Imperiale,_Hoffner,_&_JurÃ©en,_2012);(Helb_et_al.,_2010);(Jin_et_al.,_2012);(Casali_et_al.,_2014);TBDreaMDB|Farhat_et_al_2016|Walker_et_al_2015
SRR2101482	L4	761139	C	T	CAC/TAC	H/445/Y	Feuerriegel_et_al_2015|(Jnawali_et_al.,_2013);(Nebenzahl-Guimaraes,_Jacobson,_Farhat,_&_Murray,_2013);(Shi_et_al.,_2013);(Wang_et_al.,_2013);(EngstrÃ¶m,_Morcillo,_Imperiale,_Hoffner,_&_JurÃ©en,_2012);(Helb_et_al.,_2010);(Jin_et_al.,_2012);(Casali_et_al.,_2014);TBDreaMDB|Farhat_et_al_2016|Walker_et_al_2015
SRR2101574	L4	761139	C	T	CAC/TAC	H/445/Y	Feuerriegel_et_al_2015|(Jnawali_et_al.,_2013);(Nebenzahl-Guimaraes,_Jacobson,_Farhat,_&_Murray,_2013);(Shi_et_al.,_2013);(Wang_et_al.,_2013);(EngstrÃ¶m,_Morcillo,_Imperiale,_Hoffner,_&_JurÃ©en,_2012);(Helb_et_al.,_2010);(Jin_et_al.,_2012);(Casali_et_al.,_2014);TBDreaMDB|Farhat_et_al_2016|Walker_et_al_2015
SRR2101595	L4	761139	C	T	CAC/TAC	H/445/Y	Feuerriegel_et_al_2015|(Jnawali_et_al.,_2013);(Nebenzahl-Guimaraes,_Jacobson,_Farhat,_&_Murray,_2013);(Shi_et_al.,_2013);(Wang_et_al.,_2013);(EngstrÃ¶m,_Morcillo,_Imperiale,_Hoffner,_&_JurÃ©en,_2012);(Helb_et_al.,_2010);(Jin_et_al.,_2012);(Casali_et_al.,_2014);TBDreaMDB|Farhat_et_al_2016|Walker_et_al_2015
SRR2101641	L4	761139	C	G	CAC/GAC	H/445/D	Farhat_et_al_2016|(Nebenzahl-Guimaraes,_Jacobson,_Farhat,_&_Murray,_2013);(Shi_et_al.,_2013);(Wang_et_al.,_2013);(EngstrÃ¶m,_Morcillo,_Imperiale,_Hoffner,_&_JurÃ©en,_2012);(Helb_et_al.,_2010);(Jin_et_al.,_2012);(Casali_et_al.,_2014);TBDreaMDB|Walker_et_al_2015|Feuerriegel_et_al_2015
SRR2101754	L2	761139	C	G	CAC/GAC	H/445/D	Farhat_et_al_2016|(Nebenzahl-Guimaraes,_Jacobson,_Farhat,_&_Murray,_2013);(Shi_et_al.,_2013);(Wang_et_al.,_2013);(EngstrÃ¶m,_Morcillo,_Imperiale,_Hoffner,_&_JurÃ©en,_2012);(Helb_et_al.,_2010);(Jin_et_al.,_2012);(Casali_et_al.,_2014);TBDreaMDB|Walker_et_al_2015|Feuerriegel_et_al_2015
SRR2101761	L4	761139	C	T	CAC/TAC	H/445/Y	Feuerriegel_et_al_2015|(Jnawali_et_al.,_2013);(Nebenzahl-Guimaraes,_Jacobson,_Farhat,_&_Murray,_2013);(Shi_et_al.,_2013);(Wang_et_al.,_2013);(EngstrÃ¶m,_Morcillo,_Imperiale,_Hoffner,_&_JurÃ©en,_2012);(Helb_et_al.,_2010);(Jin_et_al.,_2012);(Casali_et_al.,_2014);TBDreaMDB|Farhat_et_al_2016|Walker_et_al_2015
SRR2101806	L1	761139	C	G	CAC/GAC	H/445/D	Farhat_et_al_2016|(Nebenzahl-Guimaraes,_Jacobson,_Farhat,_&_Murray,_2013);(Shi_et_al.,_2013);(Wang_et_al.,_2013);(EngstrÃ¶m,_Morcillo,_Imperiale,_Hoffner,_&_JurÃ©en,_2012);(Helb_et_al.,_2010);(Jin_et_al.,_2012);(Casali_et_al.,_2014);TBDreaMDB|Walker_et_al_2015|Feuerriegel_et_al_2015
ERR551196	L2	761140	A	G	CAC/CGC	H/445/R	Walker_et_al_2015|(Shi_et_al.,_2013);(Wang_et_al.,_2013);(EngstrÃ¶m,_Morcillo,_Imperiale,_Hoffner,_&_JurÃ©en,_2012);(Helb_et_al.,_2010);(Casali_et_al.,_2014);TBDreaMDB|Farhat_et_al_2016|Feuerriegel_et_al_2015
ERR551412	L2	761140	A	G	CAC/CGC	H/445/R	Walker_et_al_2015|(Shi_et_al.,_2013);(Wang_et_al.,_2013);(EngstrÃ¶m,_Morcillo,_Imperiale,_Hoffner,_&_JurÃ©en,_2012);(Helb_et_al.,_2010);(Casali_et_al.,_2014);TBDreaMDB|Farhat_et_al_2016|Feuerriegel_et_al_2015
ERR551828	L2	761140	A	G	CAC/CGC	H/445/R	Walker_et_al_2015|(Shi_et_al.,_2013);(Wang_et_al.,_2013);(EngstrÃ¶m,_Morcillo,_Imperiale,_Hoffner,_&_JurÃ©en,_2012);(Helb_et_al.,_2010);(Casali_et_al.,_2014);TBDreaMDB|Farhat_et_al_2016|Feuerriegel_et_al_2015
ERR552771	L2	761140	A	G	CAC/CGC	H/445/R	Walker_et_al_2015|(Shi_et_al.,_2013);(Wang_et_al.,_2013);(EngstrÃ¶m,_Morcillo,_Imperiale,_Hoffner,_&_JurÃ©en,_2012);(Helb_et_al.,_2010);(Casali_et_al.,_2014);TBDreaMDB|Farhat_et_al_2016|Feuerriegel_et_al_2015
SRR2100828	L2	761140	A	G	CAC/CGC	H/445/R	Walker_et_al_2015|(Shi_et_al.,_2013);(Wang_et_al.,_2013);(EngstrÃ¶m,_Morcillo,_Imperiale,_Hoffner,_&_JurÃ©en,_2012);(Helb_et_al.,_2010);(Casali_et_al.,_2014);TBDreaMDB|Farhat_et_al_2016|Feuerriegel_et_al_2015
SRR2100904	L4	761140	A	G	CAC/CGC	H/445/R	Walker_et_al_2015|(Shi_et_al.,_2013);(Wang_et_al.,_2013);(EngstrÃ¶m,_Morcillo,_Imperiale,_Hoffner,_&_JurÃ©en,_2012);(Helb_et_al.,_2010);(Casali_et_al.,_2014);TBDreaMDB|Farhat_et_al_2016|Feuerriegel_et_al_2015
SRR2101495	L4	761140	A	T	CAC/CTC	H/445/L	(Jnawali_et_al.,_2013);(EngstrÃ¶m,_Morcillo,_Imperiale,_Hoffner,_&_JurÃ©en,_2012);(Helb_et_al.,_2010);(Casali_et_al.,_2014);TBDreaMDB|MUBII-TB-DB|Walker_et_al_2015|Feuerriegel_et_al_2015|Farhat_et_al_2016
SRR2101775	L4	761140	A	T	CAC/CTC	H/445/L	(Jnawali_et_al.,_2013);(EngstrÃ¶m,_Morcillo,_Imperiale,_Hoffner,_&_JurÃ©en,_2012);(Helb_et_al.,_2010);(Casali_et_al.,_2014);TBDreaMDB|MUBII-TB-DB|Walker_et_al_2015|Feuerriegel_et_al_2015|Farhat_et_al_2016
ERR551105	L4	761154	T	C	TCG/CCG	S/450/P	(Casali_et_al.,_2014)
ERR046825	L4	761155	C	G	TCG/TGG	S/450/W	Walker_et_al_2015|Farhat_et_al_2016|(EngstrÃ¶m,_Morcillo,_Imperiale,_Hoffner,_&_JurÃ©en,_2012);(Helb_et_al.,_2010);(Casali_et_al.,_2014);TBDreaMDB|Feuerriegel_et_al_2015
ERR046917	L4	761155	C	T	TCG/TTG	S/450/L	(Jnawali_et_al.,_2013);(Zhang_et_al.,_2013);(Nebenzahl-Guimaraes,_Jacobson,_Farhat,_&_Murray,_2013);(Shi_et_al.,_2013);(Wang_et_al.,_2013);(EngstrÃ¶m,_Morcillo,_Imperiale,_Hoffner,_&_JurÃ©en,_2012);(Helb_et_al.,_2010);(Jin_et_al.,_2012);(Casali_et_al.,_2014);TBDreaMDB|Walker_et_al_2015|Farhat_et_al_2016|Feuerriegel_et_al_2015
ERR046943	L4	761155	C	G	TCG/TGG	S/450/W	Walker_et_al_2015|Farhat_et_al_2016|(EngstrÃ¶m,_Morcillo,_Imperiale,_Hoffner,_&_JurÃ©en,_2012);(Helb_et_al.,_2010);(Casali_et_al.,_2014);TBDreaMDB|Feuerriegel_et_al_2015
ERR400382	L2	761155	C	T	TCG/TTG	S/450/L	(Jnawali_et_al.,_2013);(Zhang_et_al.,_2013);(Nebenzahl-Guimaraes,_Jacobson,_Farhat,_&_Murray,_2013);(Shi_et_al.,_2013);(Wang_et_al.,_2013);(EngstrÃ¶m,_Morcillo,_Imperiale,_Hoffner,_&_JurÃ©en,_2012);(Helb_et_al.,_2010);(Jin_et_al.,_2012);(Casali_et_al.,_2014);TBDreaMDB|Walker_et_al_2015|Farhat_et_al_2016|Feuerriegel_et_al_2015
ERR400469	L1	761155	C	T	TCG/TTG	S/450/L	(Jnawali_et_al.,_2013);(Zhang_et_al.,_2013);(Nebenzahl-Guimaraes,_Jacobson,_Farhat,_&_Murray,_2013);(Shi_et_al.,_2013);(Wang_et_al.,_2013);(EngstrÃ¶m,_Morcillo,_Imperiale,_Hoffner,_&_JurÃ©en,_2012);(Helb_et_al.,_2010);(Jin_et_al.,_2012);(Casali_et_al.,_2014);TBDreaMDB|Walker_et_al_2015|Farhat_et_al_2016|Feuerriegel_et_al_2015
ERR400553	L4	761155	C	T	TCG/TTG	S/450/L	(Jnawali_et_al.,_2013);(Zhang_et_al.,_2013);(Nebenzahl-Guimaraes,_Jacobson,_Farhat,_&_Murray,_2013);(Shi_et_al.,_2013);(Wang_et_al.,_2013);(EngstrÃ¶m,_Morcillo,_Imperiale,_Hoffner,_&_JurÃ©en,_2012);(Helb_et_al.,_2010);(Jin_et_al.,_2012);(Casali_et_al.,_2014);TBDreaMDB|Walker_et_al_2015|Farhat_et_al_2016|Feuerriegel_et_al_2015
ERR550646	L2	761155	C	T	TCG/TTG	S/450/L	(Jnawali_et_al.,_2013);(Zhang_et_al.,_2013);(Nebenzahl-Guimaraes,_Jacobson,_Farhat,_&_Murray,_2013);(Shi_et_al.,_2013);(Wang_et_al.,_2013);(EngstrÃ¶m,_Morcillo,_Imperiale,_Hoffner,_&_JurÃ©en,_2012);(Helb_et_al.,_2010);(Jin_et_al.,_2012);(Casali_et_al.,_2014);TBDreaMDB|Walker_et_al_2015|Farhat_et_al_2016|Feuerriegel_et_al_2015
ERR550651	L2	761155	C	T	TCG/TTG	S/450/L	(Jnawali_et_al.,_2013);(Zhang_et_al.,_2013);(Nebenzahl-Guimaraes,_Jacobson,_Farhat,_&_Murray,_2013);(Shi_et_al.,_2013);(Wang_et_al.,_2013);(EngstrÃ¶m,_Morcillo,_Imperiale,_Hoffner,_&_JurÃ©en,_2012);(Helb_et_al.,_2010);(Jin_et_al.,_2012);(Casali_et_al.,_2014);TBDreaMDB|Walker_et_al_2015|Farhat_et_al_2016|Feuerriegel_et_al_2015
ERR550664	L2	761155	C	T	TCG/TTG	S/450/L	(Jnawali_et_al.,_2013);(Zhang_et_al.,_2013);(Nebenzahl-Guimaraes,_Jacobson,_Farhat,_&_Murray,_2013);(Shi_et_al.,_2013);(Wang_et_al.,_2013);(EngstrÃ¶m,_Morcillo,_Imperiale,_Hoffner,_&_JurÃ©en,_2012);(Helb_et_al.,_2010);(Jin_et_al.,_2012);(Casali_et_al.,_2014);TBDreaMDB|Walker_et_al_2015|Farhat_et_al_2016|Feuerriegel_et_al_2015
ERR550665	L4	761155	C	T	TCG/TTG	S/450/L	(Jnawali_et_al.,_2013);(Zhang_et_al.,_2013);(Nebenzahl-Guimaraes,_Jacobson,_Farhat,_&_Murray,_2013);(Shi_et_al.,_2013);(Wang_et_al.,_2013);(EngstrÃ¶m,_Morcillo,_Imperiale,_Hoffner,_&_JurÃ©en,_2012);(Helb_et_al.,_2010);(Jin_et_al.,_2012);(Casali_et_al.,_2014);TBDreaMDB|Walker_et_al_2015|Farhat_et_al_2016|Feuerriegel_et_al_2015
ERR550667	L2	761155	C	T	TCG/TTG	S/450/L	(Jnawali_et_al.,_2013);(Zhang_et_al.,_2013);(Nebenzahl-Guimaraes,_Jacobson,_Farhat,_&_Murray,_2013);(Shi_et_al.,_2013);(Wang_et_al.,_2013);(EngstrÃ¶m,_Morcillo,_Imperiale,_Hoffner,_&_JurÃ©en,_2012);(Helb_et_al.,_2010);(Jin_et_al.,_2012);(Casali_et_al.,_2014);TBDreaMDB|Walker_et_al_2015|Farhat_et_al_2016|Feuerriegel_et_al_2015
ERR550676	L2	761155	C	T	TCG/TTG	S/450/L	(Jnawali_et_al.,_2013);(Zhang_et_al.,_2013);(Nebenzahl-Guimaraes,_Jacobson,_Farhat,_&_Murray,_2013);(Shi_et_al.,_2013);(Wang_et_al.,_2013);(EngstrÃ¶m,_Morcillo,_Imperiale,_Hoffner,_&_JurÃ©en,_2012);(Helb_et_al.,_2010);(Jin_et_al.,_2012);(Casali_et_al.,_2014);TBDreaMDB|Walker_et_al_2015|Farhat_et_al_2016|Feuerriegel_et_al_2015
ERR550682	L2	761155	C	T	TCG/TTG	S/450/L	(Jnawali_et_al.,_2013);(Zhang_et_al.,_2013);(Nebenzahl-Guimaraes,_Jacobson,_Farhat,_&_Murray,_2013);(Shi_et_al.,_2013);(Wang_et_al.,_2013);(EngstrÃ¶m,_Morcillo,_Imperiale,_Hoffner,_&_JurÃ©en,_2012);(Helb_et_al.,_2010);(Jin_et_al.,_2012);(Casali_et_al.,_2014);TBDreaMDB|Walker_et_al_2015|Farhat_et_al_2016|Feuerriegel_et_al_2015
ERR550685	L4	761155	C	T	TCG/TTG	S/450/L	(Jnawali_et_al.,_2013);(Zhang_et_al.,_2013);(Nebenzahl-Guimaraes,_Jacobson,_Farhat,_&_Murray,_2013);(Shi_et_al.,_2013);(Wang_et_al.,_2013);(EngstrÃ¶m,_Morcillo,_Imperiale,_Hoffner,_&_JurÃ©en,_2012);(Helb_et_al.,_2010);(Jin_et_al.,_2012);(Casali_et_al.,_2014);TBDreaMDB|Walker_et_al_2015|Farhat_et_al_2016|Feuerriegel_et_al_2015
ERR550706	L4	761155	C	T	TCG/TTG	S/450/L	(Jnawali_et_al.,_2013);(Zhang_et_al.,_2013);(Nebenzahl-Guimaraes,_Jacobson,_Farhat,_&_Murray,_2013);(Shi_et_al.,_2013);(Wang_et_al.,_2013);(EngstrÃ¶m,_Morcillo,_Imperiale,_Hoffner,_&_JurÃ©en,_2012);(Helb_et_al.,_2010);(Jin_et_al.,_2012);(Casali_et_al.,_2014);TBDreaMDB|Walker_et_al_2015|Farhat_et_al_2016|Feuerriegel_et_al_2015
ERR550735	L2	761155	C	T	TCG/TTG	S/450/L	(Jnawali_et_al.,_2013);(Zhang_et_al.,_2013);(Nebenzahl-Guimaraes,_Jacobson,_Farhat,_&_Murray,_2013);(Shi_et_al.,_2013);(Wang_et_al.,_2013);(EngstrÃ¶m,_Morcillo,_Imperiale,_Hoffner,_&_JurÃ©en,_2012);(Helb_et_al.,_2010);(Jin_et_al.,_2012);(Casali_et_al.,_2014);TBDreaMDB|Walker_et_al_2015|Farhat_et_al_2016|Feuerriegel_et_al_2015
ERR550743	L2	761155	C	T	TCG/TTG	S/450/L	(Jnawali_et_al.,_2013);(Zhang_et_al.,_2013);(Nebenzahl-Guimaraes,_Jacobson,_Farhat,_&_Murray,_2013);(Shi_et_al.,_2013);(Wang_et_al.,_2013);(EngstrÃ¶m,_Morcillo,_Imperiale,_Hoffner,_&_JurÃ©en,_2012);(Helb_et_al.,_2010);(Jin_et_al.,_2012);(Casali_et_al.,_2014);TBDreaMDB|Walker_et_al_2015|Farhat_et_al_2016|Feuerriegel_et_al_2015
ERR550748	L2	761155	C	T	TCG/TTG	S/450/L	(Jnawali_et_al.,_2013);(Zhang_et_al.,_2013);(Nebenzahl-Guimaraes,_Jacobson,_Farhat,_&_Murray,_2013);(Shi_et_al.,_2013);(Wang_et_al.,_2013);(EngstrÃ¶m,_Morcillo,_Imperiale,_Hoffner,_&_JurÃ©en,_2012);(Helb_et_al.,_2010);(Jin_et_al.,_2012);(Casali_et_al.,_2014);TBDreaMDB|Walker_et_al_2015|Farhat_et_al_2016|Feuerriegel_et_al_2015
ERR550763	L2	761155	C	T	TCG/TTG	S/450/L	(Jnawali_et_al.,_2013);(Zhang_et_al.,_2013);(Nebenzahl-Guimaraes,_Jacobson,_Farhat,_&_Murray,_2013);(Shi_et_al.,_2013);(Wang_et_al.,_2013);(EngstrÃ¶m,_Morcillo,_Imperiale,_Hoffner,_&_JurÃ©en,_2012);(Helb_et_al.,_2010);(Jin_et_al.,_2012);(Casali_et_al.,_2014);TBDreaMDB|Walker_et_al_2015|Farhat_et_al_2016|Feuerriegel_et_al_2015
ERR550764	L3	761155	C	T	TCG/TTG	S/450/L	(Jnawali_et_al.,_2013);(Zhang_et_al.,_2013);(Nebenzahl-Guimaraes,_Jacobson,_Farhat,_&_Murray,_2013);(Shi_et_al.,_2013);(Wang_et_al.,_2013);(EngstrÃ¶m,_Morcillo,_Imperiale,_Hoffner,_&_JurÃ©en,_2012);(Helb_et_al.,_2010);(Jin_et_al.,_2012);(Casali_et_al.,_2014);TBDreaMDB|Walker_et_al_2015|Farhat_et_al_2016|Feuerriegel_et_al_2015
ERR550770	L2	761155	C	T	TCG/TTG	S/450/L	(Jnawali_et_al.,_2013);(Zhang_et_al.,_2013);(Nebenzahl-Guimaraes,_Jacobson,_Farhat,_&_Murray,_2013);(Shi_et_al.,_2013);(Wang_et_al.,_2013);(EngstrÃ¶m,_Morcillo,_Imperiale,_Hoffner,_&_JurÃ©en,_2012);(Helb_et_al.,_2010);(Jin_et_al.,_2012);(Casali_et_al.,_2014);TBDreaMDB|Walker_et_al_2015|Farhat_et_al_2016|Feuerriegel_et_al_2015
ERR550773	L2	761155	C	T	TCG/TTG	S/450/L	(Jnawali_et_al.,_2013);(Zhang_et_al.,_2013);(Nebenzahl-Guimaraes,_Jacobson,_Farhat,_&_Murray,_2013);(Shi_et_al.,_2013);(Wang_et_al.,_2013);(EngstrÃ¶m,_Morcillo,_Imperiale,_Hoffner,_&_JurÃ©en,_2012);(Helb_et_al.,_2010);(Jin_et_al.,_2012);(Casali_et_al.,_2014);TBDreaMDB|Walker_et_al_2015|Farhat_et_al_2016|Feuerriegel_et_al_2015
ERR550778	L2	761155	C	T	TCG/TTG	S/450/L	(Jnawali_et_al.,_2013);(Zhang_et_al.,_2013);(Nebenzahl-Guimaraes,_Jacobson,_Farhat,_&_Murray,_2013);(Shi_et_al.,_2013);(Wang_et_al.,_2013);(EngstrÃ¶m,_Morcillo,_Imperiale,_Hoffner,_&_JurÃ©en,_2012);(Helb_et_al.,_2010);(Jin_et_al.,_2012);(Casali_et_al.,_2014);TBDreaMDB|Walker_et_al_2015|Farhat_et_al_2016|Feuerriegel_et_al_2015
ERR550784	L2	761155	C	T	TCG/TTG	S/450/L	(Jnawali_et_al.,_2013);(Zhang_et_al.,_2013);(Nebenzahl-Guimaraes,_Jacobson,_Farhat,_&_Murray,_2013);(Shi_et_al.,_2013);(Wang_et_al.,_2013);(EngstrÃ¶m,_Morcillo,_Imperiale,_Hoffner,_&_JurÃ©en,_2012);(Helb_et_al.,_2010);(Jin_et_al.,_2012);(Casali_et_al.,_2014);TBDreaMDB|Walker_et_al_2015|Farhat_et_al_2016|Feuerriegel_et_al_2015
ERR550806	L2	761155	C	T	TCG/TTG	S/450/L	(Jnawali_et_al.,_2013);(Zhang_et_al.,_2013);(Nebenzahl-Guimaraes,_Jacobson,_Farhat,_&_Murray,_2013);(Shi_et_al.,_2013);(Wang_et_al.,_2013);(EngstrÃ¶m,_Morcillo,_Imperiale,_Hoffner,_&_JurÃ©en,_2012);(Helb_et_al.,_2010);(Jin_et_al.,_2012);(Casali_et_al.,_2014);TBDreaMDB|Walker_et_al_2015|Farhat_et_al_2016|Feuerriegel_et_al_2015
ERR550809	L2	761155	C	T	TCG/TTG	S/450/L	(Jnawali_et_al.,_2013);(Zhang_et_al.,_2013);(Nebenzahl-Guimaraes,_Jacobson,_Farhat,_&_Murray,_2013);(Shi_et_al.,_2013);(Wang_et_al.,_2013);(EngstrÃ¶m,_Morcillo,_Imperiale,_Hoffner,_&_JurÃ©en,_2012);(Helb_et_al.,_2010);(Jin_et_al.,_2012);(Casali_et_al.,_2014);TBDreaMDB|Walker_et_al_2015|Farhat_et_al_2016|Feuerriegel_et_al_2015
ERR550812	L2	761155	C	T	TCG/TTG	S/450/L	(Jnawali_et_al.,_2013);(Zhang_et_al.,_2013);(Nebenzahl-Guimaraes,_Jacobson,_Farhat,_&_Murray,_2013);(Shi_et_al.,_2013);(Wang_et_al.,_2013);(EngstrÃ¶m,_Morcillo,_Imperiale,_Hoffner,_&_JurÃ©en,_2012);(Helb_et_al.,_2010);(Jin_et_al.,_2012);(Casali_et_al.,_2014);TBDreaMDB|Walker_et_al_2015|Farhat_et_al_2016|Feuerriegel_et_al_2015
ERR550830	L2	761155	C	T	TCG/TTG	S/450/L	(Jnawali_et_al.,_2013);(Zhang_et_al.,_2013);(Nebenzahl-Guimaraes,_Jacobson,_Farhat,_&_Murray,_2013);(Shi_et_al.,_2013);(Wang_et_al.,_2013);(EngstrÃ¶m,_Morcillo,_Imperiale,_Hoffner,_&_JurÃ©en,_2012);(Helb_et_al.,_2010);(Jin_et_al.,_2012);(Casali_et_al.,_2014);TBDreaMDB|Walker_et_al_2015|Farhat_et_al_2016|Feuerriegel_et_al_2015
ERR550838	L2	761155	C	T	TCG/TTG	S/450/L	(Jnawali_et_al.,_2013);(Zhang_et_al.,_2013);(Nebenzahl-Guimaraes,_Jacobson,_Farhat,_&_Murray,_2013);(Shi_et_al.,_2013);(Wang_et_al.,_2013);(EngstrÃ¶m,_Morcillo,_Imperiale,_Hoffner,_&_JurÃ©en,_2012);(Helb_et_al.,_2010);(Jin_et_al.,_2012);(Casali_et_al.,_2014);TBDreaMDB|Walker_et_al_2015|Farhat_et_al_2016|Feuerriegel_et_al_2015
ERR550841	L2	761155	C	T	TCG/TTG	S/450/L	(Jnawali_et_al.,_2013);(Zhang_et_al.,_2013);(Nebenzahl-Guimaraes,_Jacobson,_Farhat,_&_Murray,_2013);(Shi_et_al.,_2013);(Wang_et_al.,_2013);(EngstrÃ¶m,_Morcillo,_Imperiale,_Hoffner,_&_JurÃ©en,_2012);(Helb_et_al.,_2010);(Jin_et_al.,_2012);(Casali_et_al.,_2014);TBDreaMDB|Walker_et_al_2015|Farhat_et_al_2016|Feuerriegel_et_al_2015
ERR550887	L2	761155	C	T	TCG/TTG	S/450/L	(Jnawali_et_al.,_2013);(Zhang_et_al.,_2013);(Nebenzahl-Guimaraes,_Jacobson,_Farhat,_&_Murray,_2013);(Shi_et_al.,_2013);(Wang_et_al.,_2013);(EngstrÃ¶m,_Morcillo,_Imperiale,_Hoffner,_&_JurÃ©en,_2012);(Helb_et_al.,_2010);(Jin_et_al.,_2012);(Casali_et_al.,_2014);TBDreaMDB|Walker_et_al_2015|Farhat_et_al_2016|Feuerriegel_et_al_2015
ERR550895	L2	761155	C	T	TCG/TTG	S/450/L	(Jnawali_et_al.,_2013);(Zhang_et_al.,_2013);(Nebenzahl-Guimaraes,_Jacobson,_Farhat,_&_Murray,_2013);(Shi_et_al.,_2013);(Wang_et_al.,_2013);(EngstrÃ¶m,_Morcillo,_Imperiale,_Hoffner,_&_JurÃ©en,_2012);(Helb_et_al.,_2010);(Jin_et_al.,_2012);(Casali_et_al.,_2014);TBDreaMDB|Walker_et_al_2015|Farhat_et_al_2016|Feuerriegel_et_al_2015
ERR550908	L2	761155	C	T	TCG/TTG	S/450/L	(Jnawali_et_al.,_2013);(Zhang_et_al.,_2013);(Nebenzahl-Guimaraes,_Jacobson,_Farhat,_&_Murray,_2013);(Shi_et_al.,_2013);(Wang_et_al.,_2013);(EngstrÃ¶m,_Morcillo,_Imperiale,_Hoffner,_&_JurÃ©en,_2012);(Helb_et_al.,_2010);(Jin_et_al.,_2012);(Casali_et_al.,_2014);TBDreaMDB|Walker_et_al_2015|Farhat_et_al_2016|Feuerriegel_et_al_2015
ERR550914	L2	761155	C	T	TCG/TTG	S/450/L	(Jnawali_et_al.,_2013);(Zhang_et_al.,_2013);(Nebenzahl-Guimaraes,_Jacobson,_Farhat,_&_Murray,_2013);(Shi_et_al.,_2013);(Wang_et_al.,_2013);(EngstrÃ¶m,_Morcillo,_Imperiale,_Hoffner,_&_JurÃ©en,_2012);(Helb_et_al.,_2010);(Jin_et_al.,_2012);(Casali_et_al.,_2014);TBDreaMDB|Walker_et_al_2015|Farhat_et_al_2016|Feuerriegel_et_al_2015
ERR550923	L2	761155	C	T	TCG/TTG	S/450/L	(Jnawali_et_al.,_2013);(Zhang_et_al.,_2013);(Nebenzahl-Guimaraes,_Jacobson,_Farhat,_&_Murray,_2013);(Shi_et_al.,_2013);(Wang_et_al.,_2013);(EngstrÃ¶m,_Morcillo,_Imperiale,_Hoffner,_&_JurÃ©en,_2012);(Helb_et_al.,_2010);(Jin_et_al.,_2012);(Casali_et_al.,_2014);TBDreaMDB|Walker_et_al_2015|Farhat_et_al_2016|Feuerriegel_et_al_2015
ERR550928	L2	761155	C	T	TCG/TTG	S/450/L	(Jnawali_et_al.,_2013);(Zhang_et_al.,_2013);(Nebenzahl-Guimaraes,_Jacobson,_Farhat,_&_Murray,_2013);(Shi_et_al.,_2013);(Wang_et_al.,_2013);(EngstrÃ¶m,_Morcillo,_Imperiale,_Hoffner,_&_JurÃ©en,_2012);(Helb_et_al.,_2010);(Jin_et_al.,_2012);(Casali_et_al.,_2014);TBDreaMDB|Walker_et_al_2015|Farhat_et_al_2016|Feuerriegel_et_al_2015
ERR550950	L2	761155	C	T	TCG/TTG	S/450/L	(Jnawali_et_al.,_2013);(Zhang_et_al.,_2013);(Nebenzahl-Guimaraes,_Jacobson,_Farhat,_&_Murray,_2013);(Shi_et_al.,_2013);(Wang_et_al.,_2013);(EngstrÃ¶m,_Morcillo,_Imperiale,_Hoffner,_&_JurÃ©en,_2012);(Helb_et_al.,_2010);(Jin_et_al.,_2012);(Casali_et_al.,_2014);TBDreaMDB|Walker_et_al_2015|Farhat_et_al_2016|Feuerriegel_et_al_2015
ERR550960	L2	761155	C	T	TCG/TTG	S/450/L	(Jnawali_et_al.,_2013);(Zhang_et_al.,_2013);(Nebenzahl-Guimaraes,_Jacobson,_Farhat,_&_Murray,_2013);(Shi_et_al.,_2013);(Wang_et_al.,_2013);(EngstrÃ¶m,_Morcillo,_Imperiale,_Hoffner,_&_JurÃ©en,_2012);(Helb_et_al.,_2010);(Jin_et_al.,_2012);(Casali_et_al.,_2014);TBDreaMDB|Walker_et_al_2015|Farhat_et_al_2016|Feuerriegel_et_al_2015
ERR550980	L2	761155	C	T	TCG/TTG	S/450/L	(Jnawali_et_al.,_2013);(Zhang_et_al.,_2013);(Nebenzahl-Guimaraes,_Jacobson,_Farhat,_&_Murray,_2013);(Shi_et_al.,_2013);(Wang_et_al.,_2013);(EngstrÃ¶m,_Morcillo,_Imperiale,_Hoffner,_&_JurÃ©en,_2012);(Helb_et_al.,_2010);(Jin_et_al.,_2012);(Casali_et_al.,_2014);TBDreaMDB|Walker_et_al_2015|Farhat_et_al_2016|Feuerriegel_et_al_2015
ERR550989	L2	761155	C	T	TCG/TTG	S/450/L	(Jnawali_et_al.,_2013);(Zhang_et_al.,_2013);(Nebenzahl-Guimaraes,_Jacobson,_Farhat,_&_Murray,_2013);(Shi_et_al.,_2013);(Wang_et_al.,_2013);(EngstrÃ¶m,_Morcillo,_Imperiale,_Hoffner,_&_JurÃ©en,_2012);(Helb_et_al.,_2010);(Jin_et_al.,_2012);(Casali_et_al.,_2014);TBDreaMDB|Walker_et_al_2015|Farhat_et_al_2016|Feuerriegel_et_al_2015
ERR551000	L2	761155	C	T	TCG/TTG	S/450/L	(Jnawali_et_al.,_2013);(Zhang_et_al.,_2013);(Nebenzahl-Guimaraes,_Jacobson,_Farhat,_&_Murray,_2013);(Shi_et_al.,_2013);(Wang_et_al.,_2013);(EngstrÃ¶m,_Morcillo,_Imperiale,_Hoffner,_&_JurÃ©en,_2012);(Helb_et_al.,_2010);(Jin_et_al.,_2012);(Casali_et_al.,_2014);TBDreaMDB|Walker_et_al_2015|Farhat_et_al_2016|Feuerriegel_et_al_2015
ERR551016	L2	761155	C	T	TCG/TTG	S/450/L	(Jnawali_et_al.,_2013);(Zhang_et_al.,_2013);(Nebenzahl-Guimaraes,_Jacobson,_Farhat,_&_Murray,_2013);(Shi_et_al.,_2013);(Wang_et_al.,_2013);(EngstrÃ¶m,_Morcillo,_Imperiale,_Hoffner,_&_JurÃ©en,_2012);(Helb_et_al.,_2010);(Jin_et_al.,_2012);(Casali_et_al.,_2014);TBDreaMDB|Walker_et_al_2015|Farhat_et_al_2016|Feuerriegel_et_al_2015
ERR551052	L2	761155	C	T	TCG/TTG	S/450/L	(Jnawali_et_al.,_2013);(Zhang_et_al.,_2013);(Nebenzahl-Guimaraes,_Jacobson,_Farhat,_&_Murray,_2013);(Shi_et_al.,_2013);(Wang_et_al.,_2013);(EngstrÃ¶m,_Morcillo,_Imperiale,_Hoffner,_&_JurÃ©en,_2012);(Helb_et_al.,_2010);(Jin_et_al.,_2012);(Casali_et_al.,_2014);TBDreaMDB|Walker_et_al_2015|Farhat_et_al_2016|Feuerriegel_et_al_2015
ERR551063	L2	761155	C	T	TCG/TTG	S/450/L	(Jnawali_et_al.,_2013);(Zhang_et_al.,_2013);(Nebenzahl-Guimaraes,_Jacobson,_Farhat,_&_Murray,_2013);(Shi_et_al.,_2013);(Wang_et_al.,_2013);(EngstrÃ¶m,_Morcillo,_Imperiale,_Hoffner,_&_JurÃ©en,_2012);(Helb_et_al.,_2010);(Jin_et_al.,_2012);(Casali_et_al.,_2014);TBDreaMDB|Walker_et_al_2015|Farhat_et_al_2016|Feuerriegel_et_al_2015
ERR551099	L2	761155	C	T	TCG/TTG	S/450/L	(Jnawali_et_al.,_2013);(Zhang_et_al.,_2013);(Nebenzahl-Guimaraes,_Jacobson,_Farhat,_&_Murray,_2013);(Shi_et_al.,_2013);(Wang_et_al.,_2013);(EngstrÃ¶m,_Morcillo,_Imperiale,_Hoffner,_&_JurÃ©en,_2012);(Helb_et_al.,_2010);(Jin_et_al.,_2012);(Casali_et_al.,_2014);TBDreaMDB|Walker_et_al_2015|Farhat_et_al_2016|Feuerriegel_et_al_2015
ERR551105	L4	761155	C	A	TCG/TAG	S/450/*	Farhat_et_al_2016
ERR551108	L2	761155	C	T	TCG/TTG	S/450/L	(Jnawali_et_al.,_2013);(Zhang_et_al.,_2013);(Nebenzahl-Guimaraes,_Jacobson,_Farhat,_&_Murray,_2013);(Shi_et_al.,_2013);(Wang_et_al.,_2013);(EngstrÃ¶m,_Morcillo,_Imperiale,_Hoffner,_&_JurÃ©en,_2012);(Helb_et_al.,_2010);(Jin_et_al.,_2012);(Casali_et_al.,_2014);TBDreaMDB|Walker_et_al_2015|Farhat_et_al_2016|Feuerriegel_et_al_2015
ERR551121	L2	761155	C	T	TCG/TTG	S/450/L	(Jnawali_et_al.,_2013);(Zhang_et_al.,_2013);(Nebenzahl-Guimaraes,_Jacobson,_Farhat,_&_Murray,_2013);(Shi_et_al.,_2013);(Wang_et_al.,_2013);(EngstrÃ¶m,_Morcillo,_Imperiale,_Hoffner,_&_JurÃ©en,_2012);(Helb_et_al.,_2010);(Jin_et_al.,_2012);(Casali_et_al.,_2014);TBDreaMDB|Walker_et_al_2015|Farhat_et_al_2016|Feuerriegel_et_al_2015
ERR551126	L4	761155	C	T	TCG/TTG	S/450/L	(Jnawali_et_al.,_2013);(Zhang_et_al.,_2013);(Nebenzahl-Guimaraes,_Jacobson,_Farhat,_&_Murray,_2013);(Shi_et_al.,_2013);(Wang_et_al.,_2013);(EngstrÃ¶m,_Morcillo,_Imperiale,_Hoffner,_&_JurÃ©en,_2012);(Helb_et_al.,_2010);(Jin_et_al.,_2012);(Casali_et_al.,_2014);TBDreaMDB|Walker_et_al_2015|Farhat_et_al_2016|Feuerriegel_et_al_2015
ERR551128	L4	761155	C	T	TCG/TTG	S/450/L	(Jnawali_et_al.,_2013);(Zhang_et_al.,_2013);(Nebenzahl-Guimaraes,_Jacobson,_Farhat,_&_Murray,_2013);(Shi_et_al.,_2013);(Wang_et_al.,_2013);(EngstrÃ¶m,_Morcillo,_Imperiale,_Hoffner,_&_JurÃ©en,_2012);(Helb_et_al.,_2010);(Jin_et_al.,_2012);(Casali_et_al.,_2014);TBDreaMDB|Walker_et_al_2015|Farhat_et_al_2016|Feuerriegel_et_al_2015
ERR551130	L4	761155	C	G	TCG/TGG	S/450/W	Walker_et_al_2015|Farhat_et_al_2016|(EngstrÃ¶m,_Morcillo,_Imperiale,_Hoffner,_&_JurÃ©en,_2012);(Helb_et_al.,_2010);(Casali_et_al.,_2014);TBDreaMDB|Feuerriegel_et_al_2015
ERR551132	L2	761155	C	T	TCG/TTG	S/450/L	(Jnawali_et_al.,_2013);(Zhang_et_al.,_2013);(Nebenzahl-Guimaraes,_Jacobson,_Farhat,_&_Murray,_2013);(Shi_et_al.,_2013);(Wang_et_al.,_2013);(EngstrÃ¶m,_Morcillo,_Imperiale,_Hoffner,_&_JurÃ©en,_2012);(Helb_et_al.,_2010);(Jin_et_al.,_2012);(Casali_et_al.,_2014);TBDreaMDB|Walker_et_al_2015|Farhat_et_al_2016|Feuerriegel_et_al_2015
ERR551138	L2	761155	C	T	TCG/TTG	S/450/L	(Jnawali_et_al.,_2013);(Zhang_et_al.,_2013);(Nebenzahl-Guimaraes,_Jacobson,_Farhat,_&_Murray,_2013);(Shi_et_al.,_2013);(Wang_et_al.,_2013);(EngstrÃ¶m,_Morcillo,_Imperiale,_Hoffner,_&_JurÃ©en,_2012);(Helb_et_al.,_2010);(Jin_et_al.,_2012);(Casali_et_al.,_2014);TBDreaMDB|Walker_et_al_2015|Farhat_et_al_2016|Feuerriegel_et_al_2015
ERR551142	L2	761155	C	T	TCG/TTG	S/450/L	(Jnawali_et_al.,_2013);(Zhang_et_al.,_2013);(Nebenzahl-Guimaraes,_Jacobson,_Farhat,_&_Murray,_2013);(Shi_et_al.,_2013);(Wang_et_al.,_2013);(EngstrÃ¶m,_Morcillo,_Imperiale,_Hoffner,_&_JurÃ©en,_2012);(Helb_et_al.,_2010);(Jin_et_al.,_2012);(Casali_et_al.,_2014);TBDreaMDB|Walker_et_al_2015|Farhat_et_al_2016|Feuerriegel_et_al_2015
ERR551145	L2	761155	C	T	TCG/TTG	S/450/L	(Jnawali_et_al.,_2013);(Zhang_et_al.,_2013);(Nebenzahl-Guimaraes,_Jacobson,_Farhat,_&_Murray,_2013);(Shi_et_al.,_2013);(Wang_et_al.,_2013);(EngstrÃ¶m,_Morcillo,_Imperiale,_Hoffner,_&_JurÃ©en,_2012);(Helb_et_al.,_2010);(Jin_et_al.,_2012);(Casali_et_al.,_2014);TBDreaMDB|Walker_et_al_2015|Farhat_et_al_2016|Feuerriegel_et_al_2015
ERR551159	L2	761155	C	T	TCG/TTG	S/450/L	(Jnawali_et_al.,_2013);(Zhang_et_al.,_2013);(Nebenzahl-Guimaraes,_Jacobson,_Farhat,_&_Murray,_2013);(Shi_et_al.,_2013);(Wang_et_al.,_2013);(EngstrÃ¶m,_Morcillo,_Imperiale,_Hoffner,_&_JurÃ©en,_2012);(Helb_et_al.,_2010);(Jin_et_al.,_2012);(Casali_et_al.,_2014);TBDreaMDB|Walker_et_al_2015|Farhat_et_al_2016|Feuerriegel_et_al_2015
ERR551211	L2	761155	C	T	TCG/TTG	S/450/L	(Jnawali_et_al.,_2013);(Zhang_et_al.,_2013);(Nebenzahl-Guimaraes,_Jacobson,_Farhat,_&_Murray,_2013);(Shi_et_al.,_2013);(Wang_et_al.,_2013);(EngstrÃ¶m,_Morcillo,_Imperiale,_Hoffner,_&_JurÃ©en,_2012);(Helb_et_al.,_2010);(Jin_et_al.,_2012);(Casali_et_al.,_2014);TBDreaMDB|Walker_et_al_2015|Farhat_et_al_2016|Feuerriegel_et_al_2015
ERR551220	L2	761155	C	T	TCG/TTG	S/450/L	(Jnawali_et_al.,_2013);(Zhang_et_al.,_2013);(Nebenzahl-Guimaraes,_Jacobson,_Farhat,_&_Murray,_2013);(Shi_et_al.,_2013);(Wang_et_al.,_2013);(EngstrÃ¶m,_Morcillo,_Imperiale,_Hoffner,_&_JurÃ©en,_2012);(Helb_et_al.,_2010);(Jin_et_al.,_2012);(Casali_et_al.,_2014);TBDreaMDB|Walker_et_al_2015|Farhat_et_al_2016|Feuerriegel_et_al_2015
ERR551236	L2	761155	C	T	TCG/TTG	S/450/L	(Jnawali_et_al.,_2013);(Zhang_et_al.,_2013);(Nebenzahl-Guimaraes,_Jacobson,_Farhat,_&_Murray,_2013);(Shi_et_al.,_2013);(Wang_et_al.,_2013);(EngstrÃ¶m,_Morcillo,_Imperiale,_Hoffner,_&_JurÃ©en,_2012);(Helb_et_al.,_2010);(Jin_et_al.,_2012);(Casali_et_al.,_2014);TBDreaMDB|Walker_et_al_2015|Farhat_et_al_2016|Feuerriegel_et_al_2015
ERR551251	L2	761155	C	T	TCG/TTG	S/450/L	(Jnawali_et_al.,_2013);(Zhang_et_al.,_2013);(Nebenzahl-Guimaraes,_Jacobson,_Farhat,_&_Murray,_2013);(Shi_et_al.,_2013);(Wang_et_al.,_2013);(EngstrÃ¶m,_Morcillo,_Imperiale,_Hoffner,_&_JurÃ©en,_2012);(Helb_et_al.,_2010);(Jin_et_al.,_2012);(Casali_et_al.,_2014);TBDreaMDB|Walker_et_al_2015|Farhat_et_al_2016|Feuerriegel_et_al_2015
ERR551259	L2	761155	C	T	TCG/TTG	S/450/L	(Jnawali_et_al.,_2013);(Zhang_et_al.,_2013);(Nebenzahl-Guimaraes,_Jacobson,_Farhat,_&_Murray,_2013);(Shi_et_al.,_2013);(Wang_et_al.,_2013);(EngstrÃ¶m,_Morcillo,_Imperiale,_Hoffner,_&_JurÃ©en,_2012);(Helb_et_al.,_2010);(Jin_et_al.,_2012);(Casali_et_al.,_2014);TBDreaMDB|Walker_et_al_2015|Farhat_et_al_2016|Feuerriegel_et_al_2015
ERR551285	L2	761155	C	T	TCG/TTG	S/450/L	(Jnawali_et_al.,_2013);(Zhang_et_al.,_2013);(Nebenzahl-Guimaraes,_Jacobson,_Farhat,_&_Murray,_2013);(Shi_et_al.,_2013);(Wang_et_al.,_2013);(EngstrÃ¶m,_Morcillo,_Imperiale,_Hoffner,_&_JurÃ©en,_2012);(Helb_et_al.,_2010);(Jin_et_al.,_2012);(Casali_et_al.,_2014);TBDreaMDB|Walker_et_al_2015|Farhat_et_al_2016|Feuerriegel_et_al_2015
ERR551290	L2	761155	C	T	TCG/TTG	S/450/L	(Jnawali_et_al.,_2013);(Zhang_et_al.,_2013);(Nebenzahl-Guimaraes,_Jacobson,_Farhat,_&_Murray,_2013);(Shi_et_al.,_2013);(Wang_et_al.,_2013);(EngstrÃ¶m,_Morcillo,_Imperiale,_Hoffner,_&_JurÃ©en,_2012);(Helb_et_al.,_2010);(Jin_et_al.,_2012);(Casali_et_al.,_2014);TBDreaMDB|Walker_et_al_2015|Farhat_et_al_2016|Feuerriegel_et_al_2015
ERR551305	L2	761155	C	T	TCG/TTG	S/450/L	(Jnawali_et_al.,_2013);(Zhang_et_al.,_2013);(Nebenzahl-Guimaraes,_Jacobson,_Farhat,_&_Murray,_2013);(Shi_et_al.,_2013);(Wang_et_al.,_2013);(EngstrÃ¶m,_Morcillo,_Imperiale,_Hoffner,_&_JurÃ©en,_2012);(Helb_et_al.,_2010);(Jin_et_al.,_2012);(Casali_et_al.,_2014);TBDreaMDB|Walker_et_al_2015|Farhat_et_al_2016|Feuerriegel_et_al_2015
ERR551321	L2	761155	C	T	TCG/TTG	S/450/L	(Jnawali_et_al.,_2013);(Zhang_et_al.,_2013);(Nebenzahl-Guimaraes,_Jacobson,_Farhat,_&_Murray,_2013);(Shi_et_al.,_2013);(Wang_et_al.,_2013);(EngstrÃ¶m,_Morcillo,_Imperiale,_Hoffner,_&_JurÃ©en,_2012);(Helb_et_al.,_2010);(Jin_et_al.,_2012);(Casali_et_al.,_2014);TBDreaMDB|Walker_et_al_2015|Farhat_et_al_2016|Feuerriegel_et_al_2015
ERR551352	L2	761155	C	T	TCG/TTG	S/450/L	(Jnawali_et_al.,_2013);(Zhang_et_al.,_2013);(Nebenzahl-Guimaraes,_Jacobson,_Farhat,_&_Murray,_2013);(Shi_et_al.,_2013);(Wang_et_al.,_2013);(EngstrÃ¶m,_Morcillo,_Imperiale,_Hoffner,_&_JurÃ©en,_2012);(Helb_et_al.,_2010);(Jin_et_al.,_2012);(Casali_et_al.,_2014);TBDreaMDB|Walker_et_al_2015|Farhat_et_al_2016|Feuerriegel_et_al_2015
ERR551360	L2	761155	C	T	TCG/TTG	S/450/L	(Jnawali_et_al.,_2013);(Zhang_et_al.,_2013);(Nebenzahl-Guimaraes,_Jacobson,_Farhat,_&_Murray,_2013);(Shi_et_al.,_2013);(Wang_et_al.,_2013);(EngstrÃ¶m,_Morcillo,_Imperiale,_Hoffner,_&_JurÃ©en,_2012);(Helb_et_al.,_2010);(Jin_et_al.,_2012);(Casali_et_al.,_2014);TBDreaMDB|Walker_et_al_2015|Farhat_et_al_2016|Feuerriegel_et_al_2015
ERR551372	L2	761155	C	T	TCG/TTG	S/450/L	(Jnawali_et_al.,_2013);(Zhang_et_al.,_2013);(Nebenzahl-Guimaraes,_Jacobson,_Farhat,_&_Murray,_2013);(Shi_et_al.,_2013);(Wang_et_al.,_2013);(EngstrÃ¶m,_Morcillo,_Imperiale,_Hoffner,_&_JurÃ©en,_2012);(Helb_et_al.,_2010);(Jin_et_al.,_2012);(Casali_et_al.,_2014);TBDreaMDB|Walker_et_al_2015|Farhat_et_al_2016|Feuerriegel_et_al_2015
ERR551377	L2	761155	C	T	TCG/TTG	S/450/L	(Jnawali_et_al.,_2013);(Zhang_et_al.,_2013);(Nebenzahl-Guimaraes,_Jacobson,_Farhat,_&_Murray,_2013);(Shi_et_al.,_2013);(Wang_et_al.,_2013);(EngstrÃ¶m,_Morcillo,_Imperiale,_Hoffner,_&_JurÃ©en,_2012);(Helb_et_al.,_2010);(Jin_et_al.,_2012);(Casali_et_al.,_2014);TBDreaMDB|Walker_et_al_2015|Farhat_et_al_2016|Feuerriegel_et_al_2015
ERR551385	L3	761155	C	T	TCG/TTG	S/450/L	(Jnawali_et_al.,_2013);(Zhang_et_al.,_2013);(Nebenzahl-Guimaraes,_Jacobson,_Farhat,_&_Murray,_2013);(Shi_et_al.,_2013);(Wang_et_al.,_2013);(EngstrÃ¶m,_Morcillo,_Imperiale,_Hoffner,_&_JurÃ©en,_2012);(Helb_et_al.,_2010);(Jin_et_al.,_2012);(Casali_et_al.,_2014);TBDreaMDB|Walker_et_al_2015|Farhat_et_al_2016|Feuerriegel_et_al_2015
ERR551409	L2	761155	C	T	TCG/TTG	S/450/L	(Jnawali_et_al.,_2013);(Zhang_et_al.,_2013);(Nebenzahl-Guimaraes,_Jacobson,_Farhat,_&_Murray,_2013);(Shi_et_al.,_2013);(Wang_et_al.,_2013);(EngstrÃ¶m,_Morcillo,_Imperiale,_Hoffner,_&_JurÃ©en,_2012);(Helb_et_al.,_2010);(Jin_et_al.,_2012);(Casali_et_al.,_2014);TBDreaMDB|Walker_et_al_2015|Farhat_et_al_2016|Feuerriegel_et_al_2015
ERR551417	L2	761155	C	T	TCG/TTG	S/450/L	(Jnawali_et_al.,_2013);(Zhang_et_al.,_2013);(Nebenzahl-Guimaraes,_Jacobson,_Farhat,_&_Murray,_2013);(Shi_et_al.,_2013);(Wang_et_al.,_2013);(EngstrÃ¶m,_Morcillo,_Imperiale,_Hoffner,_&_JurÃ©en,_2012);(Helb_et_al.,_2010);(Jin_et_al.,_2012);(Casali_et_al.,_2014);TBDreaMDB|Walker_et_al_2015|Farhat_et_al_2016|Feuerriegel_et_al_2015
ERR551429	L2	761155	C	T	TCG/TTG	S/450/L	(Jnawali_et_al.,_2013);(Zhang_et_al.,_2013);(Nebenzahl-Guimaraes,_Jacobson,_Farhat,_&_Murray,_2013);(Shi_et_al.,_2013);(Wang_et_al.,_2013);(EngstrÃ¶m,_Morcillo,_Imperiale,_Hoffner,_&_JurÃ©en,_2012);(Helb_et_al.,_2010);(Jin_et_al.,_2012);(Casali_et_al.,_2014);TBDreaMDB|Walker_et_al_2015|Farhat_et_al_2016|Feuerriegel_et_al_2015
ERR551430	L2	761155	C	T	TCG/TTG	S/450/L	(Jnawali_et_al.,_2013);(Zhang_et_al.,_2013);(Nebenzahl-Guimaraes,_Jacobson,_Farhat,_&_Murray,_2013);(Shi_et_al.,_2013);(Wang_et_al.,_2013);(EngstrÃ¶m,_Morcillo,_Imperiale,_Hoffner,_&_JurÃ©en,_2012);(Helb_et_al.,_2010);(Jin_et_al.,_2012);(Casali_et_al.,_2014);TBDreaMDB|Walker_et_al_2015|Farhat_et_al_2016|Feuerriegel_et_al_2015
ERR551431	L2	761155	C	T	TCG/TTG	S/450/L	(Jnawali_et_al.,_2013);(Zhang_et_al.,_2013);(Nebenzahl-Guimaraes,_Jacobson,_Farhat,_&_Murray,_2013);(Shi_et_al.,_2013);(Wang_et_al.,_2013);(EngstrÃ¶m,_Morcillo,_Imperiale,_Hoffner,_&_JurÃ©en,_2012);(Helb_et_al.,_2010);(Jin_et_al.,_2012);(Casali_et_al.,_2014);TBDreaMDB|Walker_et_al_2015|Farhat_et_al_2016|Feuerriegel_et_al_2015
ERR551437	L2	761155	C	T	TCG/TTG	S/450/L	(Jnawali_et_al.,_2013);(Zhang_et_al.,_2013);(Nebenzahl-Guimaraes,_Jacobson,_Farhat,_&_Murray,_2013);(Shi_et_al.,_2013);(Wang_et_al.,_2013);(EngstrÃ¶m,_Morcillo,_Imperiale,_Hoffner,_&_JurÃ©en,_2012);(Helb_et_al.,_2010);(Jin_et_al.,_2012);(Casali_et_al.,_2014);TBDreaMDB|Walker_et_al_2015|Farhat_et_al_2016|Feuerriegel_et_al_2015
ERR551460	L2	761155	C	T	TCG/TTG	S/450/L	(Jnawali_et_al.,_2013);(Zhang_et_al.,_2013);(Nebenzahl-Guimaraes,_Jacobson,_Farhat,_&_Murray,_2013);(Shi_et_al.,_2013);(Wang_et_al.,_2013);(EngstrÃ¶m,_Morcillo,_Imperiale,_Hoffner,_&_JurÃ©en,_2012);(Helb_et_al.,_2010);(Jin_et_al.,_2012);(Casali_et_al.,_2014);TBDreaMDB|Walker_et_al_2015|Farhat_et_al_2016|Feuerriegel_et_al_2015
ERR551464	L2	761155	C	T	TCG/TTG	S/450/L	(Jnawali_et_al.,_2013);(Zhang_et_al.,_2013);(Nebenzahl-Guimaraes,_Jacobson,_Farhat,_&_Murray,_2013);(Shi_et_al.,_2013);(Wang_et_al.,_2013);(EngstrÃ¶m,_Morcillo,_Imperiale,_Hoffner,_&_JurÃ©en,_2012);(Helb_et_al.,_2010);(Jin_et_al.,_2012);(Casali_et_al.,_2014);TBDreaMDB|Walker_et_al_2015|Farhat_et_al_2016|Feuerriegel_et_al_2015
ERR551466	L2	761155	C	T	TCG/TTG	S/450/L	(Jnawali_et_al.,_2013);(Zhang_et_al.,_2013);(Nebenzahl-Guimaraes,_Jacobson,_Farhat,_&_Murray,_2013);(Shi_et_al.,_2013);(Wang_et_al.,_2013);(EngstrÃ¶m,_Morcillo,_Imperiale,_Hoffner,_&_JurÃ©en,_2012);(Helb_et_al.,_2010);(Jin_et_al.,_2012);(Casali_et_al.,_2014);TBDreaMDB|Walker_et_al_2015|Farhat_et_al_2016|Feuerriegel_et_al_2015
ERR551495	L2	761155	C	T	TCG/TTG	S/450/L	(Jnawali_et_al.,_2013);(Zhang_et_al.,_2013);(Nebenzahl-Guimaraes,_Jacobson,_Farhat,_&_Murray,_2013);(Shi_et_al.,_2013);(Wang_et_al.,_2013);(EngstrÃ¶m,_Morcillo,_Imperiale,_Hoffner,_&_JurÃ©en,_2012);(Helb_et_al.,_2010);(Jin_et_al.,_2012);(Casali_et_al.,_2014);TBDreaMDB|Walker_et_al_2015|Farhat_et_al_2016|Feuerriegel_et_al_2015
ERR551515	L2	761155	C	T	TCG/TTG	S/450/L	(Jnawali_et_al.,_2013);(Zhang_et_al.,_2013);(Nebenzahl-Guimaraes,_Jacobson,_Farhat,_&_Murray,_2013);(Shi_et_al.,_2013);(Wang_et_al.,_2013);(EngstrÃ¶m,_Morcillo,_Imperiale,_Hoffner,_&_JurÃ©en,_2012);(Helb_et_al.,_2010);(Jin_et_al.,_2012);(Casali_et_al.,_2014);TBDreaMDB|Walker_et_al_2015|Farhat_et_al_2016|Feuerriegel_et_al_2015
ERR551539	L2	761155	C	T	TCG/TTG	S/450/L	(Jnawali_et_al.,_2013);(Zhang_et_al.,_2013);(Nebenzahl-Guimaraes,_Jacobson,_Farhat,_&_Murray,_2013);(Shi_et_al.,_2013);(Wang_et_al.,_2013);(EngstrÃ¶m,_Morcillo,_Imperiale,_Hoffner,_&_JurÃ©en,_2012);(Helb_et_al.,_2010);(Jin_et_al.,_2012);(Casali_et_al.,_2014);TBDreaMDB|Walker_et_al_2015|Farhat_et_al_2016|Feuerriegel_et_al_2015
ERR551558	L2	761155	C	T	TCG/TTG	S/450/L	(Jnawali_et_al.,_2013);(Zhang_et_al.,_2013);(Nebenzahl-Guimaraes,_Jacobson,_Farhat,_&_Murray,_2013);(Shi_et_al.,_2013);(Wang_et_al.,_2013);(EngstrÃ¶m,_Morcillo,_Imperiale,_Hoffner,_&_JurÃ©en,_2012);(Helb_et_al.,_2010);(Jin_et_al.,_2012);(Casali_et_al.,_2014);TBDreaMDB|Walker_et_al_2015|Farhat_et_al_2016|Feuerriegel_et_al_2015
ERR551582	L2	761155	C	T	TCG/TTG	S/450/L	(Jnawali_et_al.,_2013);(Zhang_et_al.,_2013);(Nebenzahl-Guimaraes,_Jacobson,_Farhat,_&_Murray,_2013);(Shi_et_al.,_2013);(Wang_et_al.,_2013);(EngstrÃ¶m,_Morcillo,_Imperiale,_Hoffner,_&_JurÃ©en,_2012);(Helb_et_al.,_2010);(Jin_et_al.,_2012);(Casali_et_al.,_2014);TBDreaMDB|Walker_et_al_2015|Farhat_et_al_2016|Feuerriegel_et_al_2015
ERR551596	L2	761155	C	T	TCG/TTG	S/450/L	(Jnawali_et_al.,_2013);(Zhang_et_al.,_2013);(Nebenzahl-Guimaraes,_Jacobson,_Farhat,_&_Murray,_2013);(Shi_et_al.,_2013);(Wang_et_al.,_2013);(EngstrÃ¶m,_Morcillo,_Imperiale,_Hoffner,_&_JurÃ©en,_2012);(Helb_et_al.,_2010);(Jin_et_al.,_2012);(Casali_et_al.,_2014);TBDreaMDB|Walker_et_al_2015|Farhat_et_al_2016|Feuerriegel_et_al_2015
ERR551600	L2	761155	C	T	TCG/TTG	S/450/L	(Jnawali_et_al.,_2013);(Zhang_et_al.,_2013);(Nebenzahl-Guimaraes,_Jacobson,_Farhat,_&_Murray,_2013);(Shi_et_al.,_2013);(Wang_et_al.,_2013);(EngstrÃ¶m,_Morcillo,_Imperiale,_Hoffner,_&_JurÃ©en,_2012);(Helb_et_al.,_2010);(Jin_et_al.,_2012);(Casali_et_al.,_2014);TBDreaMDB|Walker_et_al_2015|Farhat_et_al_2016|Feuerriegel_et_al_2015
ERR551603	L2	761155	C	T	TCG/TTG	S/450/L	(Jnawali_et_al.,_2013);(Zhang_et_al.,_2013);(Nebenzahl-Guimaraes,_Jacobson,_Farhat,_&_Murray,_2013);(Shi_et_al.,_2013);(Wang_et_al.,_2013);(EngstrÃ¶m,_Morcillo,_Imperiale,_Hoffner,_&_JurÃ©en,_2012);(Helb_et_al.,_2010);(Jin_et_al.,_2012);(Casali_et_al.,_2014);TBDreaMDB|Walker_et_al_2015|Farhat_et_al_2016|Feuerriegel_et_al_2015
ERR551611	L2	761155	C	T	TCG/TTG	S/450/L	(Jnawali_et_al.,_2013);(Zhang_et_al.,_2013);(Nebenzahl-Guimaraes,_Jacobson,_Farhat,_&_Murray,_2013);(Shi_et_al.,_2013);(Wang_et_al.,_2013);(EngstrÃ¶m,_Morcillo,_Imperiale,_Hoffner,_&_JurÃ©en,_2012);(Helb_et_al.,_2010);(Jin_et_al.,_2012);(Casali_et_al.,_2014);TBDreaMDB|Walker_et_al_2015|Farhat_et_al_2016|Feuerriegel_et_al_2015
ERR551624	L2	761155	C	T	TCG/TTG	S/450/L	(Jnawali_et_al.,_2013);(Zhang_et_al.,_2013);(Nebenzahl-Guimaraes,_Jacobson,_Farhat,_&_Murray,_2013);(Shi_et_al.,_2013);(Wang_et_al.,_2013);(EngstrÃ¶m,_Morcillo,_Imperiale,_Hoffner,_&_JurÃ©en,_2012);(Helb_et_al.,_2010);(Jin_et_al.,_2012);(Casali_et_al.,_2014);TBDreaMDB|Walker_et_al_2015|Farhat_et_al_2016|Feuerriegel_et_al_2015
ERR551638	L2	761155	C	T	TCG/TTG	S/450/L	(Jnawali_et_al.,_2013);(Zhang_et_al.,_2013);(Nebenzahl-Guimaraes,_Jacobson,_Farhat,_&_Murray,_2013);(Shi_et_al.,_2013);(Wang_et_al.,_2013);(EngstrÃ¶m,_Morcillo,_Imperiale,_Hoffner,_&_JurÃ©en,_2012);(Helb_et_al.,_2010);(Jin_et_al.,_2012);(Casali_et_al.,_2014);TBDreaMDB|Walker_et_al_2015|Farhat_et_al_2016|Feuerriegel_et_al_2015
ERR551645	L2	761155	C	T	TCG/TTG	S/450/L	(Jnawali_et_al.,_2013);(Zhang_et_al.,_2013);(Nebenzahl-Guimaraes,_Jacobson,_Farhat,_&_Murray,_2013);(Shi_et_al.,_2013);(Wang_et_al.,_2013);(EngstrÃ¶m,_Morcillo,_Imperiale,_Hoffner,_&_JurÃ©en,_2012);(Helb_et_al.,_2010);(Jin_et_al.,_2012);(Casali_et_al.,_2014);TBDreaMDB|Walker_et_al_2015|Farhat_et_al_2016|Feuerriegel_et_al_2015
ERR551648	L2	761155	C	T	TCG/TTG	S/450/L	(Jnawali_et_al.,_2013);(Zhang_et_al.,_2013);(Nebenzahl-Guimaraes,_Jacobson,_Farhat,_&_Murray,_2013);(Shi_et_al.,_2013);(Wang_et_al.,_2013);(EngstrÃ¶m,_Morcillo,_Imperiale,_Hoffner,_&_JurÃ©en,_2012);(Helb_et_al.,_2010);(Jin_et_al.,_2012);(Casali_et_al.,_2014);TBDreaMDB|Walker_et_al_2015|Farhat_et_al_2016|Feuerriegel_et_al_2015
ERR551660	L2	761155	C	T	TCG/TTG	S/450/L	(Jnawali_et_al.,_2013);(Zhang_et_al.,_2013);(Nebenzahl-Guimaraes,_Jacobson,_Farhat,_&_Murray,_2013);(Shi_et_al.,_2013);(Wang_et_al.,_2013);(EngstrÃ¶m,_Morcillo,_Imperiale,_Hoffner,_&_JurÃ©en,_2012);(Helb_et_al.,_2010);(Jin_et_al.,_2012);(Casali_et_al.,_2014);TBDreaMDB|Walker_et_al_2015|Farhat_et_al_2016|Feuerriegel_et_al_2015
ERR551667	L2	761155	C	T	TCG/TTG	S/450/L	(Jnawali_et_al.,_2013);(Zhang_et_al.,_2013);(Nebenzahl-Guimaraes,_Jacobson,_Farhat,_&_Murray,_2013);(Shi_et_al.,_2013);(Wang_et_al.,_2013);(EngstrÃ¶m,_Morcillo,_Imperiale,_Hoffner,_&_JurÃ©en,_2012);(Helb_et_al.,_2010);(Jin_et_al.,_2012);(Casali_et_al.,_2014);TBDreaMDB|Walker_et_al_2015|Farhat_et_al_2016|Feuerriegel_et_al_2015
ERR551697	L2	761155	C	T	TCG/TTG	S/450/L	(Jnawali_et_al.,_2013);(Zhang_et_al.,_2013);(Nebenzahl-Guimaraes,_Jacobson,_Farhat,_&_Murray,_2013);(Shi_et_al.,_2013);(Wang_et_al.,_2013);(EngstrÃ¶m,_Morcillo,_Imperiale,_Hoffner,_&_JurÃ©en,_2012);(Helb_et_al.,_2010);(Jin_et_al.,_2012);(Casali_et_al.,_2014);TBDreaMDB|Walker_et_al_2015|Farhat_et_al_2016|Feuerriegel_et_al_2015
ERR551701	L2	761155	C	T	TCG/TTG	S/450/L	(Jnawali_et_al.,_2013);(Zhang_et_al.,_2013);(Nebenzahl-Guimaraes,_Jacobson,_Farhat,_&_Murray,_2013);(Shi_et_al.,_2013);(Wang_et_al.,_2013);(EngstrÃ¶m,_Morcillo,_Imperiale,_Hoffner,_&_JurÃ©en,_2012);(Helb_et_al.,_2010);(Jin_et_al.,_2012);(Casali_et_al.,_2014);TBDreaMDB|Walker_et_al_2015|Farhat_et_al_2016|Feuerriegel_et_al_2015
ERR551708	L4	761155	C	T	TCG/TTG	S/450/L	(Jnawali_et_al.,_2013);(Zhang_et_al.,_2013);(Nebenzahl-Guimaraes,_Jacobson,_Farhat,_&_Murray,_2013);(Shi_et_al.,_2013);(Wang_et_al.,_2013);(EngstrÃ¶m,_Morcillo,_Imperiale,_Hoffner,_&_JurÃ©en,_2012);(Helb_et_al.,_2010);(Jin_et_al.,_2012);(Casali_et_al.,_2014);TBDreaMDB|Walker_et_al_2015|Farhat_et_al_2016|Feuerriegel_et_al_2015
ERR551727	L2	761155	C	T	TCG/TTG	S/450/L	(Jnawali_et_al.,_2013);(Zhang_et_al.,_2013);(Nebenzahl-Guimaraes,_Jacobson,_Farhat,_&_Murray,_2013);(Shi_et_al.,_2013);(Wang_et_al.,_2013);(EngstrÃ¶m,_Morcillo,_Imperiale,_Hoffner,_&_JurÃ©en,_2012);(Helb_et_al.,_2010);(Jin_et_al.,_2012);(Casali_et_al.,_2014);TBDreaMDB|Walker_et_al_2015|Farhat_et_al_2016|Feuerriegel_et_al_2015
ERR551731	L2	761155	C	T	TCG/TTG	S/450/L	(Jnawali_et_al.,_2013);(Zhang_et_al.,_2013);(Nebenzahl-Guimaraes,_Jacobson,_Farhat,_&_Murray,_2013);(Shi_et_al.,_2013);(Wang_et_al.,_2013);(EngstrÃ¶m,_Morcillo,_Imperiale,_Hoffner,_&_JurÃ©en,_2012);(Helb_et_al.,_2010);(Jin_et_al.,_2012);(Casali_et_al.,_2014);TBDreaMDB|Walker_et_al_2015|Farhat_et_al_2016|Feuerriegel_et_al_2015
ERR551735	L2	761155	C	T	TCG/TTG	S/450/L	(Jnawali_et_al.,_2013);(Zhang_et_al.,_2013);(Nebenzahl-Guimaraes,_Jacobson,_Farhat,_&_Murray,_2013);(Shi_et_al.,_2013);(Wang_et_al.,_2013);(EngstrÃ¶m,_Morcillo,_Imperiale,_Hoffner,_&_JurÃ©en,_2012);(Helb_et_al.,_2010);(Jin_et_al.,_2012);(Casali_et_al.,_2014);TBDreaMDB|Walker_et_al_2015|Farhat_et_al_2016|Feuerriegel_et_al_2015
ERR551738	L2	761155	C	T	TCG/TTG	S/450/L	(Jnawali_et_al.,_2013);(Zhang_et_al.,_2013);(Nebenzahl-Guimaraes,_Jacobson,_Farhat,_&_Murray,_2013);(Shi_et_al.,_2013);(Wang_et_al.,_2013);(EngstrÃ¶m,_Morcillo,_Imperiale,_Hoffner,_&_JurÃ©en,_2012);(Helb_et_al.,_2010);(Jin_et_al.,_2012);(Casali_et_al.,_2014);TBDreaMDB|Walker_et_al_2015|Farhat_et_al_2016|Feuerriegel_et_al_2015
ERR551745	L2	761155	C	T	TCG/TTG	S/450/L	(Jnawali_et_al.,_2013);(Zhang_et_al.,_2013);(Nebenzahl-Guimaraes,_Jacobson,_Farhat,_&_Murray,_2013);(Shi_et_al.,_2013);(Wang_et_al.,_2013);(EngstrÃ¶m,_Morcillo,_Imperiale,_Hoffner,_&_JurÃ©en,_2012);(Helb_et_al.,_2010);(Jin_et_al.,_2012);(Casali_et_al.,_2014);TBDreaMDB|Walker_et_al_2015|Farhat_et_al_2016|Feuerriegel_et_al_2015
ERR551750	L2	761155	C	T	TCG/TTG	S/450/L	(Jnawali_et_al.,_2013);(Zhang_et_al.,_2013);(Nebenzahl-Guimaraes,_Jacobson,_Farhat,_&_Murray,_2013);(Shi_et_al.,_2013);(Wang_et_al.,_2013);(EngstrÃ¶m,_Morcillo,_Imperiale,_Hoffner,_&_JurÃ©en,_2012);(Helb_et_al.,_2010);(Jin_et_al.,_2012);(Casali_et_al.,_2014);TBDreaMDB|Walker_et_al_2015|Farhat_et_al_2016|Feuerriegel_et_al_2015
ERR551767	L2	761155	C	T	TCG/TTG	S/450/L	(Jnawali_et_al.,_2013);(Zhang_et_al.,_2013);(Nebenzahl-Guimaraes,_Jacobson,_Farhat,_&_Murray,_2013);(Shi_et_al.,_2013);(Wang_et_al.,_2013);(EngstrÃ¶m,_Morcillo,_Imperiale,_Hoffner,_&_JurÃ©en,_2012);(Helb_et_al.,_2010);(Jin_et_al.,_2012);(Casali_et_al.,_2014);TBDreaMDB|Walker_et_al_2015|Farhat_et_al_2016|Feuerriegel_et_al_2015
ERR551771	L2	761155	C	T	TCG/TTG	S/450/L	(Jnawali_et_al.,_2013);(Zhang_et_al.,_2013);(Nebenzahl-Guimaraes,_Jacobson,_Farhat,_&_Murray,_2013);(Shi_et_al.,_2013);(Wang_et_al.,_2013);(EngstrÃ¶m,_Morcillo,_Imperiale,_Hoffner,_&_JurÃ©en,_2012);(Helb_et_al.,_2010);(Jin_et_al.,_2012);(Casali_et_al.,_2014);TBDreaMDB|Walker_et_al_2015|Farhat_et_al_2016|Feuerriegel_et_al_2015
ERR551776	L2	761155	C	T	TCG/TTG	S/450/L	(Jnawali_et_al.,_2013);(Zhang_et_al.,_2013);(Nebenzahl-Guimaraes,_Jacobson,_Farhat,_&_Murray,_2013);(Shi_et_al.,_2013);(Wang_et_al.,_2013);(EngstrÃ¶m,_Morcillo,_Imperiale,_Hoffner,_&_JurÃ©en,_2012);(Helb_et_al.,_2010);(Jin_et_al.,_2012);(Casali_et_al.,_2014);TBDreaMDB|Walker_et_al_2015|Farhat_et_al_2016|Feuerriegel_et_al_2015
ERR551780	L2	761155	C	T	TCG/TTG	S/450/L	(Jnawali_et_al.,_2013);(Zhang_et_al.,_2013);(Nebenzahl-Guimaraes,_Jacobson,_Farhat,_&_Murray,_2013);(Shi_et_al.,_2013);(Wang_et_al.,_2013);(EngstrÃ¶m,_Morcillo,_Imperiale,_Hoffner,_&_JurÃ©en,_2012);(Helb_et_al.,_2010);(Jin_et_al.,_2012);(Casali_et_al.,_2014);TBDreaMDB|Walker_et_al_2015|Farhat_et_al_2016|Feuerriegel_et_al_2015
ERR551793	L2	761155	C	T	TCG/TTG	S/450/L	(Jnawali_et_al.,_2013);(Zhang_et_al.,_2013);(Nebenzahl-Guimaraes,_Jacobson,_Farhat,_&_Murray,_2013);(Shi_et_al.,_2013);(Wang_et_al.,_2013);(EngstrÃ¶m,_Morcillo,_Imperiale,_Hoffner,_&_JurÃ©en,_2012);(Helb_et_al.,_2010);(Jin_et_al.,_2012);(Casali_et_al.,_2014);TBDreaMDB|Walker_et_al_2015|Farhat_et_al_2016|Feuerriegel_et_al_2015
ERR551798	L4	761155	C	T	TCG/TTG	S/450/L	(Jnawali_et_al.,_2013);(Zhang_et_al.,_2013);(Nebenzahl-Guimaraes,_Jacobson,_Farhat,_&_Murray,_2013);(Shi_et_al.,_2013);(Wang_et_al.,_2013);(EngstrÃ¶m,_Morcillo,_Imperiale,_Hoffner,_&_JurÃ©en,_2012);(Helb_et_al.,_2010);(Jin_et_al.,_2012);(Casali_et_al.,_2014);TBDreaMDB|Walker_et_al_2015|Farhat_et_al_2016|Feuerriegel_et_al_2015
ERR551806	L2	761155	C	T	TCG/TTG	S/450/L	(Jnawali_et_al.,_2013);(Zhang_et_al.,_2013);(Nebenzahl-Guimaraes,_Jacobson,_Farhat,_&_Murray,_2013);(Shi_et_al.,_2013);(Wang_et_al.,_2013);(EngstrÃ¶m,_Morcillo,_Imperiale,_Hoffner,_&_JurÃ©en,_2012);(Helb_et_al.,_2010);(Jin_et_al.,_2012);(Casali_et_al.,_2014);TBDreaMDB|Walker_et_al_2015|Farhat_et_al_2016|Feuerriegel_et_al_2015
ERR551811	L2	761155	C	T	TCG/TTG	S/450/L	(Jnawali_et_al.,_2013);(Zhang_et_al.,_2013);(Nebenzahl-Guimaraes,_Jacobson,_Farhat,_&_Murray,_2013);(Shi_et_al.,_2013);(Wang_et_al.,_2013);(EngstrÃ¶m,_Morcillo,_Imperiale,_Hoffner,_&_JurÃ©en,_2012);(Helb_et_al.,_2010);(Jin_et_al.,_2012);(Casali_et_al.,_2014);TBDreaMDB|Walker_et_al_2015|Farhat_et_al_2016|Feuerriegel_et_al_2015
ERR551816	L2	761155	C	T	TCG/TTG	S/450/L	(Jnawali_et_al.,_2013);(Zhang_et_al.,_2013);(Nebenzahl-Guimaraes,_Jacobson,_Farhat,_&_Murray,_2013);(Shi_et_al.,_2013);(Wang_et_al.,_2013);(EngstrÃ¶m,_Morcillo,_Imperiale,_Hoffner,_&_JurÃ©en,_2012);(Helb_et_al.,_2010);(Jin_et_al.,_2012);(Casali_et_al.,_2014);TBDreaMDB|Walker_et_al_2015|Farhat_et_al_2016|Feuerriegel_et_al_2015
ERR551822	L2	761155	C	T	TCG/TTG	S/450/L	(Jnawali_et_al.,_2013);(Zhang_et_al.,_2013);(Nebenzahl-Guimaraes,_Jacobson,_Farhat,_&_Murray,_2013);(Shi_et_al.,_2013);(Wang_et_al.,_2013);(EngstrÃ¶m,_Morcillo,_Imperiale,_Hoffner,_&_JurÃ©en,_2012);(Helb_et_al.,_2010);(Jin_et_al.,_2012);(Casali_et_al.,_2014);TBDreaMDB|Walker_et_al_2015|Farhat_et_al_2016|Feuerriegel_et_al_2015
ERR551844	L2	761155	C	T	TCG/TTG	S/450/L	(Jnawali_et_al.,_2013);(Zhang_et_al.,_2013);(Nebenzahl-Guimaraes,_Jacobson,_Farhat,_&_Murray,_2013);(Shi_et_al.,_2013);(Wang_et_al.,_2013);(EngstrÃ¶m,_Morcillo,_Imperiale,_Hoffner,_&_JurÃ©en,_2012);(Helb_et_al.,_2010);(Jin_et_al.,_2012);(Casali_et_al.,_2014);TBDreaMDB|Walker_et_al_2015|Farhat_et_al_2016|Feuerriegel_et_al_2015
ERR551862	L2	761155	C	T	TCG/TTG	S/450/L	(Jnawali_et_al.,_2013);(Zhang_et_al.,_2013);(Nebenzahl-Guimaraes,_Jacobson,_Farhat,_&_Murray,_2013);(Shi_et_al.,_2013);(Wang_et_al.,_2013);(EngstrÃ¶m,_Morcillo,_Imperiale,_Hoffner,_&_JurÃ©en,_2012);(Helb_et_al.,_2010);(Jin_et_al.,_2012);(Casali_et_al.,_2014);TBDreaMDB|Walker_et_al_2015|Farhat_et_al_2016|Feuerriegel_et_al_2015
ERR551877	L2	761155	C	T	TCG/TTG	S/450/L	(Jnawali_et_al.,_2013);(Zhang_et_al.,_2013);(Nebenzahl-Guimaraes,_Jacobson,_Farhat,_&_Murray,_2013);(Shi_et_al.,_2013);(Wang_et_al.,_2013);(EngstrÃ¶m,_Morcillo,_Imperiale,_Hoffner,_&_JurÃ©en,_2012);(Helb_et_al.,_2010);(Jin_et_al.,_2012);(Casali_et_al.,_2014);TBDreaMDB|Walker_et_al_2015|Farhat_et_al_2016|Feuerriegel_et_al_2015
ERR551894	L2	761155	C	T	TCG/TTG	S/450/L	(Jnawali_et_al.,_2013);(Zhang_et_al.,_2013);(Nebenzahl-Guimaraes,_Jacobson,_Farhat,_&_Murray,_2013);(Shi_et_al.,_2013);(Wang_et_al.,_2013);(EngstrÃ¶m,_Morcillo,_Imperiale,_Hoffner,_&_JurÃ©en,_2012);(Helb_et_al.,_2010);(Jin_et_al.,_2012);(Casali_et_al.,_2014);TBDreaMDB|Walker_et_al_2015|Farhat_et_al_2016|Feuerriegel_et_al_2015
ERR551918	L4	761155	C	T	TCG/TTG	S/450/L	(Jnawali_et_al.,_2013);(Zhang_et_al.,_2013);(Nebenzahl-Guimaraes,_Jacobson,_Farhat,_&_Murray,_2013);(Shi_et_al.,_2013);(Wang_et_al.,_2013);(EngstrÃ¶m,_Morcillo,_Imperiale,_Hoffner,_&_JurÃ©en,_2012);(Helb_et_al.,_2010);(Jin_et_al.,_2012);(Casali_et_al.,_2014);TBDreaMDB|Walker_et_al_2015|Farhat_et_al_2016|Feuerriegel_et_al_2015
ERR551923	L2	761155	C	T	TCG/TTG	S/450/L	(Jnawali_et_al.,_2013);(Zhang_et_al.,_2013);(Nebenzahl-Guimaraes,_Jacobson,_Farhat,_&_Murray,_2013);(Shi_et_al.,_2013);(Wang_et_al.,_2013);(EngstrÃ¶m,_Morcillo,_Imperiale,_Hoffner,_&_JurÃ©en,_2012);(Helb_et_al.,_2010);(Jin_et_al.,_2012);(Casali_et_al.,_2014);TBDreaMDB|Walker_et_al_2015|Farhat_et_al_2016|Feuerriegel_et_al_2015
ERR551925	L4	761155	C	T	TCG/TTG	S/450/L	(Jnawali_et_al.,_2013);(Zhang_et_al.,_2013);(Nebenzahl-Guimaraes,_Jacobson,_Farhat,_&_Murray,_2013);(Shi_et_al.,_2013);(Wang_et_al.,_2013);(EngstrÃ¶m,_Morcillo,_Imperiale,_Hoffner,_&_JurÃ©en,_2012);(Helb_et_al.,_2010);(Jin_et_al.,_2012);(Casali_et_al.,_2014);TBDreaMDB|Walker_et_al_2015|Farhat_et_al_2016|Feuerriegel_et_al_2015
ERR551945	L2	761155	C	T	TCG/TTG	S/450/L	(Jnawali_et_al.,_2013);(Zhang_et_al.,_2013);(Nebenzahl-Guimaraes,_Jacobson,_Farhat,_&_Murray,_2013);(Shi_et_al.,_2013);(Wang_et_al.,_2013);(EngstrÃ¶m,_Morcillo,_Imperiale,_Hoffner,_&_JurÃ©en,_2012);(Helb_et_al.,_2010);(Jin_et_al.,_2012);(Casali_et_al.,_2014);TBDreaMDB|Walker_et_al_2015|Farhat_et_al_2016|Feuerriegel_et_al_2015
ERR551948	L4	761155	C	T	TCG/TTG	S/450/L	(Jnawali_et_al.,_2013);(Zhang_et_al.,_2013);(Nebenzahl-Guimaraes,_Jacobson,_Farhat,_&_Murray,_2013);(Shi_et_al.,_2013);(Wang_et_al.,_2013);(EngstrÃ¶m,_Morcillo,_Imperiale,_Hoffner,_&_JurÃ©en,_2012);(Helb_et_al.,_2010);(Jin_et_al.,_2012);(Casali_et_al.,_2014);TBDreaMDB|Walker_et_al_2015|Farhat_et_al_2016|Feuerriegel_et_al_2015
ERR551952	L4	761155	C	T	TCG/TTG	S/450/L	(Jnawali_et_al.,_2013);(Zhang_et_al.,_2013);(Nebenzahl-Guimaraes,_Jacobson,_Farhat,_&_Murray,_2013);(Shi_et_al.,_2013);(Wang_et_al.,_2013);(EngstrÃ¶m,_Morcillo,_Imperiale,_Hoffner,_&_JurÃ©en,_2012);(Helb_et_al.,_2010);(Jin_et_al.,_2012);(Casali_et_al.,_2014);TBDreaMDB|Walker_et_al_2015|Farhat_et_al_2016|Feuerriegel_et_al_2015
ERR551957	L2	761155	C	T	TCG/TTG	S/450/L	(Jnawali_et_al.,_2013);(Zhang_et_al.,_2013);(Nebenzahl-Guimaraes,_Jacobson,_Farhat,_&_Murray,_2013);(Shi_et_al.,_2013);(Wang_et_al.,_2013);(EngstrÃ¶m,_Morcillo,_Imperiale,_Hoffner,_&_JurÃ©en,_2012);(Helb_et_al.,_2010);(Jin_et_al.,_2012);(Casali_et_al.,_2014);TBDreaMDB|Walker_et_al_2015|Farhat_et_al_2016|Feuerriegel_et_al_2015
ERR551974	L2	761155	C	T	TCG/TTG	S/450/L	(Jnawali_et_al.,_2013);(Zhang_et_al.,_2013);(Nebenzahl-Guimaraes,_Jacobson,_Farhat,_&_Murray,_2013);(Shi_et_al.,_2013);(Wang_et_al.,_2013);(EngstrÃ¶m,_Morcillo,_Imperiale,_Hoffner,_&_JurÃ©en,_2012);(Helb_et_al.,_2010);(Jin_et_al.,_2012);(Casali_et_al.,_2014);TBDreaMDB|Walker_et_al_2015|Farhat_et_al_2016|Feuerriegel_et_al_2015
ERR551985	L4	761155	C	T	TCG/TTG	S/450/L	(Jnawali_et_al.,_2013);(Zhang_et_al.,_2013);(Nebenzahl-Guimaraes,_Jacobson,_Farhat,_&_Murray,_2013);(Shi_et_al.,_2013);(Wang_et_al.,_2013);(EngstrÃ¶m,_Morcillo,_Imperiale,_Hoffner,_&_JurÃ©en,_2012);(Helb_et_al.,_2010);(Jin_et_al.,_2012);(Casali_et_al.,_2014);TBDreaMDB|Walker_et_al_2015|Farhat_et_al_2016|Feuerriegel_et_al_2015
ERR551986	L2	761155	C	T	TCG/TTG	S/450/L	(Jnawali_et_al.,_2013);(Zhang_et_al.,_2013);(Nebenzahl-Guimaraes,_Jacobson,_Farhat,_&_Murray,_2013);(Shi_et_al.,_2013);(Wang_et_al.,_2013);(EngstrÃ¶m,_Morcillo,_Imperiale,_Hoffner,_&_JurÃ©en,_2012);(Helb_et_al.,_2010);(Jin_et_al.,_2012);(Casali_et_al.,_2014);TBDreaMDB|Walker_et_al_2015|Farhat_et_al_2016|Feuerriegel_et_al_2015
ERR551996	L2	761155	C	T	TCG/TTG	S/450/L	(Jnawali_et_al.,_2013);(Zhang_et_al.,_2013);(Nebenzahl-Guimaraes,_Jacobson,_Farhat,_&_Murray,_2013);(Shi_et_al.,_2013);(Wang_et_al.,_2013);(EngstrÃ¶m,_Morcillo,_Imperiale,_Hoffner,_&_JurÃ©en,_2012);(Helb_et_al.,_2010);(Jin_et_al.,_2012);(Casali_et_al.,_2014);TBDreaMDB|Walker_et_al_2015|Farhat_et_al_2016|Feuerriegel_et_al_2015
ERR552007	L2	761155	C	T	TCG/TTG	S/450/L	(Jnawali_et_al.,_2013);(Zhang_et_al.,_2013);(Nebenzahl-Guimaraes,_Jacobson,_Farhat,_&_Murray,_2013);(Shi_et_al.,_2013);(Wang_et_al.,_2013);(EngstrÃ¶m,_Morcillo,_Imperiale,_Hoffner,_&_JurÃ©en,_2012);(Helb_et_al.,_2010);(Jin_et_al.,_2012);(Casali_et_al.,_2014);TBDreaMDB|Walker_et_al_2015|Farhat_et_al_2016|Feuerriegel_et_al_2015
ERR552012	L2	761155	C	T	TCG/TTG	S/450/L	(Jnawali_et_al.,_2013);(Zhang_et_al.,_2013);(Nebenzahl-Guimaraes,_Jacobson,_Farhat,_&_Murray,_2013);(Shi_et_al.,_2013);(Wang_et_al.,_2013);(EngstrÃ¶m,_Morcillo,_Imperiale,_Hoffner,_&_JurÃ©en,_2012);(Helb_et_al.,_2010);(Jin_et_al.,_2012);(Casali_et_al.,_2014);TBDreaMDB|Walker_et_al_2015|Farhat_et_al_2016|Feuerriegel_et_al_2015
ERR552033	L4	761155	C	T	TCG/TTG	S/450/L	(Jnawali_et_al.,_2013);(Zhang_et_al.,_2013);(Nebenzahl-Guimaraes,_Jacobson,_Farhat,_&_Murray,_2013);(Shi_et_al.,_2013);(Wang_et_al.,_2013);(EngstrÃ¶m,_Morcillo,_Imperiale,_Hoffner,_&_JurÃ©en,_2012);(Helb_et_al.,_2010);(Jin_et_al.,_2012);(Casali_et_al.,_2014);TBDreaMDB|Walker_et_al_2015|Farhat_et_al_2016|Feuerriegel_et_al_2015
ERR552042	L2	761155	C	T	TCG/TTG	S/450/L	(Jnawali_et_al.,_2013);(Zhang_et_al.,_2013);(Nebenzahl-Guimaraes,_Jacobson,_Farhat,_&_Murray,_2013);(Shi_et_al.,_2013);(Wang_et_al.,_2013);(EngstrÃ¶m,_Morcillo,_Imperiale,_Hoffner,_&_JurÃ©en,_2012);(Helb_et_al.,_2010);(Jin_et_al.,_2012);(Casali_et_al.,_2014);TBDreaMDB|Walker_et_al_2015|Farhat_et_al_2016|Feuerriegel_et_al_2015
ERR552047	L2	761155	C	T	TCG/TTG	S/450/L	(Jnawali_et_al.,_2013);(Zhang_et_al.,_2013);(Nebenzahl-Guimaraes,_Jacobson,_Farhat,_&_Murray,_2013);(Shi_et_al.,_2013);(Wang_et_al.,_2013);(EngstrÃ¶m,_Morcillo,_Imperiale,_Hoffner,_&_JurÃ©en,_2012);(Helb_et_al.,_2010);(Jin_et_al.,_2012);(Casali_et_al.,_2014);TBDreaMDB|Walker_et_al_2015|Farhat_et_al_2016|Feuerriegel_et_al_2015
ERR552065	L2	761155	C	T	TCG/TTG	S/450/L	(Jnawali_et_al.,_2013);(Zhang_et_al.,_2013);(Nebenzahl-Guimaraes,_Jacobson,_Farhat,_&_Murray,_2013);(Shi_et_al.,_2013);(Wang_et_al.,_2013);(EngstrÃ¶m,_Morcillo,_Imperiale,_Hoffner,_&_JurÃ©en,_2012);(Helb_et_al.,_2010);(Jin_et_al.,_2012);(Casali_et_al.,_2014);TBDreaMDB|Walker_et_al_2015|Farhat_et_al_2016|Feuerriegel_et_al_2015
ERR552068	L2	761155	C	T	TCG/TTG	S/450/L	(Jnawali_et_al.,_2013);(Zhang_et_al.,_2013);(Nebenzahl-Guimaraes,_Jacobson,_Farhat,_&_Murray,_2013);(Shi_et_al.,_2013);(Wang_et_al.,_2013);(EngstrÃ¶m,_Morcillo,_Imperiale,_Hoffner,_&_JurÃ©en,_2012);(Helb_et_al.,_2010);(Jin_et_al.,_2012);(Casali_et_al.,_2014);TBDreaMDB|Walker_et_al_2015|Farhat_et_al_2016|Feuerriegel_et_al_2015
ERR552080	L4	761155	C	T	TCG/TTG	S/450/L	(Jnawali_et_al.,_2013);(Zhang_et_al.,_2013);(Nebenzahl-Guimaraes,_Jacobson,_Farhat,_&_Murray,_2013);(Shi_et_al.,_2013);(Wang_et_al.,_2013);(EngstrÃ¶m,_Morcillo,_Imperiale,_Hoffner,_&_JurÃ©en,_2012);(Helb_et_al.,_2010);(Jin_et_al.,_2012);(Casali_et_al.,_2014);TBDreaMDB|Walker_et_al_2015|Farhat_et_al_2016|Feuerriegel_et_al_2015
ERR552090	L2	761155	C	T	TCG/TTG	S/450/L	(Jnawali_et_al.,_2013);(Zhang_et_al.,_2013);(Nebenzahl-Guimaraes,_Jacobson,_Farhat,_&_Murray,_2013);(Shi_et_al.,_2013);(Wang_et_al.,_2013);(EngstrÃ¶m,_Morcillo,_Imperiale,_Hoffner,_&_JurÃ©en,_2012);(Helb_et_al.,_2010);(Jin_et_al.,_2012);(Casali_et_al.,_2014);TBDreaMDB|Walker_et_al_2015|Farhat_et_al_2016|Feuerriegel_et_al_2015
ERR552099	L2	761155	C	T	TCG/TTG	S/450/L	(Jnawali_et_al.,_2013);(Zhang_et_al.,_2013);(Nebenzahl-Guimaraes,_Jacobson,_Farhat,_&_Murray,_2013);(Shi_et_al.,_2013);(Wang_et_al.,_2013);(EngstrÃ¶m,_Morcillo,_Imperiale,_Hoffner,_&_JurÃ©en,_2012);(Helb_et_al.,_2010);(Jin_et_al.,_2012);(Casali_et_al.,_2014);TBDreaMDB|Walker_et_al_2015|Farhat_et_al_2016|Feuerriegel_et_al_2015
ERR552102	L2	761155	C	T	TCG/TTG	S/450/L	(Jnawali_et_al.,_2013);(Zhang_et_al.,_2013);(Nebenzahl-Guimaraes,_Jacobson,_Farhat,_&_Murray,_2013);(Shi_et_al.,_2013);(Wang_et_al.,_2013);(EngstrÃ¶m,_Morcillo,_Imperiale,_Hoffner,_&_JurÃ©en,_2012);(Helb_et_al.,_2010);(Jin_et_al.,_2012);(Casali_et_al.,_2014);TBDreaMDB|Walker_et_al_2015|Farhat_et_al_2016|Feuerriegel_et_al_2015
ERR552104	L2	761155	C	T	TCG/TTG	S/450/L	(Jnawali_et_al.,_2013);(Zhang_et_al.,_2013);(Nebenzahl-Guimaraes,_Jacobson,_Farhat,_&_Murray,_2013);(Shi_et_al.,_2013);(Wang_et_al.,_2013);(EngstrÃ¶m,_Morcillo,_Imperiale,_Hoffner,_&_JurÃ©en,_2012);(Helb_et_al.,_2010);(Jin_et_al.,_2012);(Casali_et_al.,_2014);TBDreaMDB|Walker_et_al_2015|Farhat_et_al_2016|Feuerriegel_et_al_2015
ERR552106	L2	761155	C	T	TCG/TTG	S/450/L	(Jnawali_et_al.,_2013);(Zhang_et_al.,_2013);(Nebenzahl-Guimaraes,_Jacobson,_Farhat,_&_Murray,_2013);(Shi_et_al.,_2013);(Wang_et_al.,_2013);(EngstrÃ¶m,_Morcillo,_Imperiale,_Hoffner,_&_JurÃ©en,_2012);(Helb_et_al.,_2010);(Jin_et_al.,_2012);(Casali_et_al.,_2014);TBDreaMDB|Walker_et_al_2015|Farhat_et_al_2016|Feuerriegel_et_al_2015
ERR552112	L4	761155	C	T	TCG/TTG	S/450/L	(Jnawali_et_al.,_2013);(Zhang_et_al.,_2013);(Nebenzahl-Guimaraes,_Jacobson,_Farhat,_&_Murray,_2013);(Shi_et_al.,_2013);(Wang_et_al.,_2013);(EngstrÃ¶m,_Morcillo,_Imperiale,_Hoffner,_&_JurÃ©en,_2012);(Helb_et_al.,_2010);(Jin_et_al.,_2012);(Casali_et_al.,_2014);TBDreaMDB|Walker_et_al_2015|Farhat_et_al_2016|Feuerriegel_et_al_2015
ERR552123	L4	761155	C	T	TCG/TTG	S/450/L	(Jnawali_et_al.,_2013);(Zhang_et_al.,_2013);(Nebenzahl-Guimaraes,_Jacobson,_Farhat,_&_Murray,_2013);(Shi_et_al.,_2013);(Wang_et_al.,_2013);(EngstrÃ¶m,_Morcillo,_Imperiale,_Hoffner,_&_JurÃ©en,_2012);(Helb_et_al.,_2010);(Jin_et_al.,_2012);(Casali_et_al.,_2014);TBDreaMDB|Walker_et_al_2015|Farhat_et_al_2016|Feuerriegel_et_al_2015
ERR552142	L2	761155	C	T	TCG/TTG	S/450/L	(Jnawali_et_al.,_2013);(Zhang_et_al.,_2013);(Nebenzahl-Guimaraes,_Jacobson,_Farhat,_&_Murray,_2013);(Shi_et_al.,_2013);(Wang_et_al.,_2013);(EngstrÃ¶m,_Morcillo,_Imperiale,_Hoffner,_&_JurÃ©en,_2012);(Helb_et_al.,_2010);(Jin_et_al.,_2012);(Casali_et_al.,_2014);TBDreaMDB|Walker_et_al_2015|Farhat_et_al_2016|Feuerriegel_et_al_2015
ERR552148	L2	761155	C	T	TCG/TTG	S/450/L	(Jnawali_et_al.,_2013);(Zhang_et_al.,_2013);(Nebenzahl-Guimaraes,_Jacobson,_Farhat,_&_Murray,_2013);(Shi_et_al.,_2013);(Wang_et_al.,_2013);(EngstrÃ¶m,_Morcillo,_Imperiale,_Hoffner,_&_JurÃ©en,_2012);(Helb_et_al.,_2010);(Jin_et_al.,_2012);(Casali_et_al.,_2014);TBDreaMDB|Walker_et_al_2015|Farhat_et_al_2016|Feuerriegel_et_al_2015
ERR552164	L2	761155	C	T	TCG/TTG	S/450/L	(Jnawali_et_al.,_2013);(Zhang_et_al.,_2013);(Nebenzahl-Guimaraes,_Jacobson,_Farhat,_&_Murray,_2013);(Shi_et_al.,_2013);(Wang_et_al.,_2013);(EngstrÃ¶m,_Morcillo,_Imperiale,_Hoffner,_&_JurÃ©en,_2012);(Helb_et_al.,_2010);(Jin_et_al.,_2012);(Casali_et_al.,_2014);TBDreaMDB|Walker_et_al_2015|Farhat_et_al_2016|Feuerriegel_et_al_2015
ERR552200	L2	761155	C	T	TCG/TTG	S/450/L	(Jnawali_et_al.,_2013);(Zhang_et_al.,_2013);(Nebenzahl-Guimaraes,_Jacobson,_Farhat,_&_Murray,_2013);(Shi_et_al.,_2013);(Wang_et_al.,_2013);(EngstrÃ¶m,_Morcillo,_Imperiale,_Hoffner,_&_JurÃ©en,_2012);(Helb_et_al.,_2010);(Jin_et_al.,_2012);(Casali_et_al.,_2014);TBDreaMDB|Walker_et_al_2015|Farhat_et_al_2016|Feuerriegel_et_al_2015
ERR552215	L2	761155	C	T	TCG/TTG	S/450/L	(Jnawali_et_al.,_2013);(Zhang_et_al.,_2013);(Nebenzahl-Guimaraes,_Jacobson,_Farhat,_&_Murray,_2013);(Shi_et_al.,_2013);(Wang_et_al.,_2013);(EngstrÃ¶m,_Morcillo,_Imperiale,_Hoffner,_&_JurÃ©en,_2012);(Helb_et_al.,_2010);(Jin_et_al.,_2012);(Casali_et_al.,_2014);TBDreaMDB|Walker_et_al_2015|Farhat_et_al_2016|Feuerriegel_et_al_2015
ERR552226	L2	761155	C	T	TCG/TTG	S/450/L	(Jnawali_et_al.,_2013);(Zhang_et_al.,_2013);(Nebenzahl-Guimaraes,_Jacobson,_Farhat,_&_Murray,_2013);(Shi_et_al.,_2013);(Wang_et_al.,_2013);(EngstrÃ¶m,_Morcillo,_Imperiale,_Hoffner,_&_JurÃ©en,_2012);(Helb_et_al.,_2010);(Jin_et_al.,_2012);(Casali_et_al.,_2014);TBDreaMDB|Walker_et_al_2015|Farhat_et_al_2016|Feuerriegel_et_al_2015
ERR552238	L2	761155	C	T	TCG/TTG	S/450/L	(Jnawali_et_al.,_2013);(Zhang_et_al.,_2013);(Nebenzahl-Guimaraes,_Jacobson,_Farhat,_&_Murray,_2013);(Shi_et_al.,_2013);(Wang_et_al.,_2013);(EngstrÃ¶m,_Morcillo,_Imperiale,_Hoffner,_&_JurÃ©en,_2012);(Helb_et_al.,_2010);(Jin_et_al.,_2012);(Casali_et_al.,_2014);TBDreaMDB|Walker_et_al_2015|Farhat_et_al_2016|Feuerriegel_et_al_2015
ERR552244	L2	761155	C	T	TCG/TTG	S/450/L	(Jnawali_et_al.,_2013);(Zhang_et_al.,_2013);(Nebenzahl-Guimaraes,_Jacobson,_Farhat,_&_Murray,_2013);(Shi_et_al.,_2013);(Wang_et_al.,_2013);(EngstrÃ¶m,_Morcillo,_Imperiale,_Hoffner,_&_JurÃ©en,_2012);(Helb_et_al.,_2010);(Jin_et_al.,_2012);(Casali_et_al.,_2014);TBDreaMDB|Walker_et_al_2015|Farhat_et_al_2016|Feuerriegel_et_al_2015
ERR552258	L2	761155	C	T	TCG/TTG	S/450/L	(Jnawali_et_al.,_2013);(Zhang_et_al.,_2013);(Nebenzahl-Guimaraes,_Jacobson,_Farhat,_&_Murray,_2013);(Shi_et_al.,_2013);(Wang_et_al.,_2013);(EngstrÃ¶m,_Morcillo,_Imperiale,_Hoffner,_&_JurÃ©en,_2012);(Helb_et_al.,_2010);(Jin_et_al.,_2012);(Casali_et_al.,_2014);TBDreaMDB|Walker_et_al_2015|Farhat_et_al_2016|Feuerriegel_et_al_2015
ERR552274	L2	761155	C	T	TCG/TTG	S/450/L	(Jnawali_et_al.,_2013);(Zhang_et_al.,_2013);(Nebenzahl-Guimaraes,_Jacobson,_Farhat,_&_Murray,_2013);(Shi_et_al.,_2013);(Wang_et_al.,_2013);(EngstrÃ¶m,_Morcillo,_Imperiale,_Hoffner,_&_JurÃ©en,_2012);(Helb_et_al.,_2010);(Jin_et_al.,_2012);(Casali_et_al.,_2014);TBDreaMDB|Walker_et_al_2015|Farhat_et_al_2016|Feuerriegel_et_al_2015
ERR552286	L2	761155	C	T	TCG/TTG	S/450/L	(Jnawali_et_al.,_2013);(Zhang_et_al.,_2013);(Nebenzahl-Guimaraes,_Jacobson,_Farhat,_&_Murray,_2013);(Shi_et_al.,_2013);(Wang_et_al.,_2013);(EngstrÃ¶m,_Morcillo,_Imperiale,_Hoffner,_&_JurÃ©en,_2012);(Helb_et_al.,_2010);(Jin_et_al.,_2012);(Casali_et_al.,_2014);TBDreaMDB|Walker_et_al_2015|Farhat_et_al_2016|Feuerriegel_et_al_2015
ERR552298	L4	761155	C	T	TCG/TTG	S/450/L	(Jnawali_et_al.,_2013);(Zhang_et_al.,_2013);(Nebenzahl-Guimaraes,_Jacobson,_Farhat,_&_Murray,_2013);(Shi_et_al.,_2013);(Wang_et_al.,_2013);(EngstrÃ¶m,_Morcillo,_Imperiale,_Hoffner,_&_JurÃ©en,_2012);(Helb_et_al.,_2010);(Jin_et_al.,_2012);(Casali_et_al.,_2014);TBDreaMDB|Walker_et_al_2015|Farhat_et_al_2016|Feuerriegel_et_al_2015
ERR552322	L4	761155	C	T	TCG/TTG	S/450/L	(Jnawali_et_al.,_2013);(Zhang_et_al.,_2013);(Nebenzahl-Guimaraes,_Jacobson,_Farhat,_&_Murray,_2013);(Shi_et_al.,_2013);(Wang_et_al.,_2013);(EngstrÃ¶m,_Morcillo,_Imperiale,_Hoffner,_&_JurÃ©en,_2012);(Helb_et_al.,_2010);(Jin_et_al.,_2012);(Casali_et_al.,_2014);TBDreaMDB|Walker_et_al_2015|Farhat_et_al_2016|Feuerriegel_et_al_2015
ERR552326	L2	761155	C	T	TCG/TTG	S/450/L	(Jnawali_et_al.,_2013);(Zhang_et_al.,_2013);(Nebenzahl-Guimaraes,_Jacobson,_Farhat,_&_Murray,_2013);(Shi_et_al.,_2013);(Wang_et_al.,_2013);(EngstrÃ¶m,_Morcillo,_Imperiale,_Hoffner,_&_JurÃ©en,_2012);(Helb_et_al.,_2010);(Jin_et_al.,_2012);(Casali_et_al.,_2014);TBDreaMDB|Walker_et_al_2015|Farhat_et_al_2016|Feuerriegel_et_al_2015
ERR552342	L4	761155	C	G	TCG/TGG	S/450/W	Walker_et_al_2015|Farhat_et_al_2016|(EngstrÃ¶m,_Morcillo,_Imperiale,_Hoffner,_&_JurÃ©en,_2012);(Helb_et_al.,_2010);(Casali_et_al.,_2014);TBDreaMDB|Feuerriegel_et_al_2015
ERR552347	L2	761155	C	T	TCG/TTG	S/450/L	(Jnawali_et_al.,_2013);(Zhang_et_al.,_2013);(Nebenzahl-Guimaraes,_Jacobson,_Farhat,_&_Murray,_2013);(Shi_et_al.,_2013);(Wang_et_al.,_2013);(EngstrÃ¶m,_Morcillo,_Imperiale,_Hoffner,_&_JurÃ©en,_2012);(Helb_et_al.,_2010);(Jin_et_al.,_2012);(Casali_et_al.,_2014);TBDreaMDB|Walker_et_al_2015|Farhat_et_al_2016|Feuerriegel_et_al_2015
ERR552358	L2	761155	C	T	TCG/TTG	S/450/L	(Jnawali_et_al.,_2013);(Zhang_et_al.,_2013);(Nebenzahl-Guimaraes,_Jacobson,_Farhat,_&_Murray,_2013);(Shi_et_al.,_2013);(Wang_et_al.,_2013);(EngstrÃ¶m,_Morcillo,_Imperiale,_Hoffner,_&_JurÃ©en,_2012);(Helb_et_al.,_2010);(Jin_et_al.,_2012);(Casali_et_al.,_2014);TBDreaMDB|Walker_et_al_2015|Farhat_et_al_2016|Feuerriegel_et_al_2015
ERR552363	L2	761155	C	T	TCG/TTG	S/450/L	(Jnawali_et_al.,_2013);(Zhang_et_al.,_2013);(Nebenzahl-Guimaraes,_Jacobson,_Farhat,_&_Murray,_2013);(Shi_et_al.,_2013);(Wang_et_al.,_2013);(EngstrÃ¶m,_Morcillo,_Imperiale,_Hoffner,_&_JurÃ©en,_2012);(Helb_et_al.,_2010);(Jin_et_al.,_2012);(Casali_et_al.,_2014);TBDreaMDB|Walker_et_al_2015|Farhat_et_al_2016|Feuerriegel_et_al_2015
ERR552373	L2	761155	C	T	TCG/TTG	S/450/L	(Jnawali_et_al.,_2013);(Zhang_et_al.,_2013);(Nebenzahl-Guimaraes,_Jacobson,_Farhat,_&_Murray,_2013);(Shi_et_al.,_2013);(Wang_et_al.,_2013);(EngstrÃ¶m,_Morcillo,_Imperiale,_Hoffner,_&_JurÃ©en,_2012);(Helb_et_al.,_2010);(Jin_et_al.,_2012);(Casali_et_al.,_2014);TBDreaMDB|Walker_et_al_2015|Farhat_et_al_2016|Feuerriegel_et_al_2015
ERR552377	L2	761155	C	T	TCG/TTG	S/450/L	(Jnawali_et_al.,_2013);(Zhang_et_al.,_2013);(Nebenzahl-Guimaraes,_Jacobson,_Farhat,_&_Murray,_2013);(Shi_et_al.,_2013);(Wang_et_al.,_2013);(EngstrÃ¶m,_Morcillo,_Imperiale,_Hoffner,_&_JurÃ©en,_2012);(Helb_et_al.,_2010);(Jin_et_al.,_2012);(Casali_et_al.,_2014);TBDreaMDB|Walker_et_al_2015|Farhat_et_al_2016|Feuerriegel_et_al_2015
ERR552384	L2	761155	C	T	TCG/TTG	S/450/L	(Jnawali_et_al.,_2013);(Zhang_et_al.,_2013);(Nebenzahl-Guimaraes,_Jacobson,_Farhat,_&_Murray,_2013);(Shi_et_al.,_2013);(Wang_et_al.,_2013);(EngstrÃ¶m,_Morcillo,_Imperiale,_Hoffner,_&_JurÃ©en,_2012);(Helb_et_al.,_2010);(Jin_et_al.,_2012);(Casali_et_al.,_2014);TBDreaMDB|Walker_et_al_2015|Farhat_et_al_2016|Feuerriegel_et_al_2015
ERR552390	L2	761155	C	T	TCG/TTG	S/450/L	(Jnawali_et_al.,_2013);(Zhang_et_al.,_2013);(Nebenzahl-Guimaraes,_Jacobson,_Farhat,_&_Murray,_2013);(Shi_et_al.,_2013);(Wang_et_al.,_2013);(EngstrÃ¶m,_Morcillo,_Imperiale,_Hoffner,_&_JurÃ©en,_2012);(Helb_et_al.,_2010);(Jin_et_al.,_2012);(Casali_et_al.,_2014);TBDreaMDB|Walker_et_al_2015|Farhat_et_al_2016|Feuerriegel_et_al_2015
ERR552391	L4	761155	C	T	TCG/TTG	S/450/L	(Jnawali_et_al.,_2013);(Zhang_et_al.,_2013);(Nebenzahl-Guimaraes,_Jacobson,_Farhat,_&_Murray,_2013);(Shi_et_al.,_2013);(Wang_et_al.,_2013);(EngstrÃ¶m,_Morcillo,_Imperiale,_Hoffner,_&_JurÃ©en,_2012);(Helb_et_al.,_2010);(Jin_et_al.,_2012);(Casali_et_al.,_2014);TBDreaMDB|Walker_et_al_2015|Farhat_et_al_2016|Feuerriegel_et_al_2015
ERR552398	L2	761155	C	T	TCG/TTG	S/450/L	(Jnawali_et_al.,_2013);(Zhang_et_al.,_2013);(Nebenzahl-Guimaraes,_Jacobson,_Farhat,_&_Murray,_2013);(Shi_et_al.,_2013);(Wang_et_al.,_2013);(EngstrÃ¶m,_Morcillo,_Imperiale,_Hoffner,_&_JurÃ©en,_2012);(Helb_et_al.,_2010);(Jin_et_al.,_2012);(Casali_et_al.,_2014);TBDreaMDB|Walker_et_al_2015|Farhat_et_al_2016|Feuerriegel_et_al_2015
ERR552401	L2	761155	C	T	TCG/TTG	S/450/L	(Jnawali_et_al.,_2013);(Zhang_et_al.,_2013);(Nebenzahl-Guimaraes,_Jacobson,_Farhat,_&_Murray,_2013);(Shi_et_al.,_2013);(Wang_et_al.,_2013);(EngstrÃ¶m,_Morcillo,_Imperiale,_Hoffner,_&_JurÃ©en,_2012);(Helb_et_al.,_2010);(Jin_et_al.,_2012);(Casali_et_al.,_2014);TBDreaMDB|Walker_et_al_2015|Farhat_et_al_2016|Feuerriegel_et_al_2015
ERR552413	L4	761155	C	T	TCG/TTG	S/450/L	(Jnawali_et_al.,_2013);(Zhang_et_al.,_2013);(Nebenzahl-Guimaraes,_Jacobson,_Farhat,_&_Murray,_2013);(Shi_et_al.,_2013);(Wang_et_al.,_2013);(EngstrÃ¶m,_Morcillo,_Imperiale,_Hoffner,_&_JurÃ©en,_2012);(Helb_et_al.,_2010);(Jin_et_al.,_2012);(Casali_et_al.,_2014);TBDreaMDB|Walker_et_al_2015|Farhat_et_al_2016|Feuerriegel_et_al_2015
ERR552418	L2	761155	C	T	TCG/TTG	S/450/L	(Jnawali_et_al.,_2013);(Zhang_et_al.,_2013);(Nebenzahl-Guimaraes,_Jacobson,_Farhat,_&_Murray,_2013);(Shi_et_al.,_2013);(Wang_et_al.,_2013);(EngstrÃ¶m,_Morcillo,_Imperiale,_Hoffner,_&_JurÃ©en,_2012);(Helb_et_al.,_2010);(Jin_et_al.,_2012);(Casali_et_al.,_2014);TBDreaMDB|Walker_et_al_2015|Farhat_et_al_2016|Feuerriegel_et_al_2015
ERR552441	L2	761155	C	T	TCG/TTG	S/450/L	(Jnawali_et_al.,_2013);(Zhang_et_al.,_2013);(Nebenzahl-Guimaraes,_Jacobson,_Farhat,_&_Murray,_2013);(Shi_et_al.,_2013);(Wang_et_al.,_2013);(EngstrÃ¶m,_Morcillo,_Imperiale,_Hoffner,_&_JurÃ©en,_2012);(Helb_et_al.,_2010);(Jin_et_al.,_2012);(Casali_et_al.,_2014);TBDreaMDB|Walker_et_al_2015|Farhat_et_al_2016|Feuerriegel_et_al_2015
ERR552443	L4	761155	C	G	TCG/TGG	S/450/W	Walker_et_al_2015|Farhat_et_al_2016|(EngstrÃ¶m,_Morcillo,_Imperiale,_Hoffner,_&_JurÃ©en,_2012);(Helb_et_al.,_2010);(Casali_et_al.,_2014);TBDreaMDB|Feuerriegel_et_al_2015
ERR552447	L2	761155	C	T	TCG/TTG	S/450/L	(Jnawali_et_al.,_2013);(Zhang_et_al.,_2013);(Nebenzahl-Guimaraes,_Jacobson,_Farhat,_&_Murray,_2013);(Shi_et_al.,_2013);(Wang_et_al.,_2013);(EngstrÃ¶m,_Morcillo,_Imperiale,_Hoffner,_&_JurÃ©en,_2012);(Helb_et_al.,_2010);(Jin_et_al.,_2012);(Casali_et_al.,_2014);TBDreaMDB|Walker_et_al_2015|Farhat_et_al_2016|Feuerriegel_et_al_2015
ERR552499	L4	761155	C	T	TCG/TTG	S/450/L	(Jnawali_et_al.,_2013);(Zhang_et_al.,_2013);(Nebenzahl-Guimaraes,_Jacobson,_Farhat,_&_Murray,_2013);(Shi_et_al.,_2013);(Wang_et_al.,_2013);(EngstrÃ¶m,_Morcillo,_Imperiale,_Hoffner,_&_JurÃ©en,_2012);(Helb_et_al.,_2010);(Jin_et_al.,_2012);(Casali_et_al.,_2014);TBDreaMDB|Walker_et_al_2015|Farhat_et_al_2016|Feuerriegel_et_al_2015
ERR552501	L2	761155	C	T	TCG/TTG	S/450/L	(Jnawali_et_al.,_2013);(Zhang_et_al.,_2013);(Nebenzahl-Guimaraes,_Jacobson,_Farhat,_&_Murray,_2013);(Shi_et_al.,_2013);(Wang_et_al.,_2013);(EngstrÃ¶m,_Morcillo,_Imperiale,_Hoffner,_&_JurÃ©en,_2012);(Helb_et_al.,_2010);(Jin_et_al.,_2012);(Casali_et_al.,_2014);TBDreaMDB|Walker_et_al_2015|Farhat_et_al_2016|Feuerriegel_et_al_2015
ERR552510	L2	761155	C	T	TCG/TTG	S/450/L	(Jnawali_et_al.,_2013);(Zhang_et_al.,_2013);(Nebenzahl-Guimaraes,_Jacobson,_Farhat,_&_Murray,_2013);(Shi_et_al.,_2013);(Wang_et_al.,_2013);(EngstrÃ¶m,_Morcillo,_Imperiale,_Hoffner,_&_JurÃ©en,_2012);(Helb_et_al.,_2010);(Jin_et_al.,_2012);(Casali_et_al.,_2014);TBDreaMDB|Walker_et_al_2015|Farhat_et_al_2016|Feuerriegel_et_al_2015
ERR552513	L2	761155	C	T	TCG/TTG	S/450/L	(Jnawali_et_al.,_2013);(Zhang_et_al.,_2013);(Nebenzahl-Guimaraes,_Jacobson,_Farhat,_&_Murray,_2013);(Shi_et_al.,_2013);(Wang_et_al.,_2013);(EngstrÃ¶m,_Morcillo,_Imperiale,_Hoffner,_&_JurÃ©en,_2012);(Helb_et_al.,_2010);(Jin_et_al.,_2012);(Casali_et_al.,_2014);TBDreaMDB|Walker_et_al_2015|Farhat_et_al_2016|Feuerriegel_et_al_2015
ERR552517	L2	761155	C	T	TCG/TTG	S/450/L	(Jnawali_et_al.,_2013);(Zhang_et_al.,_2013);(Nebenzahl-Guimaraes,_Jacobson,_Farhat,_&_Murray,_2013);(Shi_et_al.,_2013);(Wang_et_al.,_2013);(EngstrÃ¶m,_Morcillo,_Imperiale,_Hoffner,_&_JurÃ©en,_2012);(Helb_et_al.,_2010);(Jin_et_al.,_2012);(Casali_et_al.,_2014);TBDreaMDB|Walker_et_al_2015|Farhat_et_al_2016|Feuerriegel_et_al_2015
ERR552519	L2	761155	C	T	TCG/TTG	S/450/L	(Jnawali_et_al.,_2013);(Zhang_et_al.,_2013);(Nebenzahl-Guimaraes,_Jacobson,_Farhat,_&_Murray,_2013);(Shi_et_al.,_2013);(Wang_et_al.,_2013);(EngstrÃ¶m,_Morcillo,_Imperiale,_Hoffner,_&_JurÃ©en,_2012);(Helb_et_al.,_2010);(Jin_et_al.,_2012);(Casali_et_al.,_2014);TBDreaMDB|Walker_et_al_2015|Farhat_et_al_2016|Feuerriegel_et_al_2015
ERR552531	L2	761155	C	T	TCG/TTG	S/450/L	(Jnawali_et_al.,_2013);(Zhang_et_al.,_2013);(Nebenzahl-Guimaraes,_Jacobson,_Farhat,_&_Murray,_2013);(Shi_et_al.,_2013);(Wang_et_al.,_2013);(EngstrÃ¶m,_Morcillo,_Imperiale,_Hoffner,_&_JurÃ©en,_2012);(Helb_et_al.,_2010);(Jin_et_al.,_2012);(Casali_et_al.,_2014);TBDreaMDB|Walker_et_al_2015|Farhat_et_al_2016|Feuerriegel_et_al_2015
ERR552545	L2	761155	C	T	TCG/TTG	S/450/L	(Jnawali_et_al.,_2013);(Zhang_et_al.,_2013);(Nebenzahl-Guimaraes,_Jacobson,_Farhat,_&_Murray,_2013);(Shi_et_al.,_2013);(Wang_et_al.,_2013);(EngstrÃ¶m,_Morcillo,_Imperiale,_Hoffner,_&_JurÃ©en,_2012);(Helb_et_al.,_2010);(Jin_et_al.,_2012);(Casali_et_al.,_2014);TBDreaMDB|Walker_et_al_2015|Farhat_et_al_2016|Feuerriegel_et_al_2015
ERR552571	L2	761155	C	T	TCG/TTG	S/450/L	(Jnawali_et_al.,_2013);(Zhang_et_al.,_2013);(Nebenzahl-Guimaraes,_Jacobson,_Farhat,_&_Murray,_2013);(Shi_et_al.,_2013);(Wang_et_al.,_2013);(EngstrÃ¶m,_Morcillo,_Imperiale,_Hoffner,_&_JurÃ©en,_2012);(Helb_et_al.,_2010);(Jin_et_al.,_2012);(Casali_et_al.,_2014);TBDreaMDB|Walker_et_al_2015|Farhat_et_al_2016|Feuerriegel_et_al_2015
ERR552580	L2	761155	C	T	TCG/TTG	S/450/L	(Jnawali_et_al.,_2013);(Zhang_et_al.,_2013);(Nebenzahl-Guimaraes,_Jacobson,_Farhat,_&_Murray,_2013);(Shi_et_al.,_2013);(Wang_et_al.,_2013);(EngstrÃ¶m,_Morcillo,_Imperiale,_Hoffner,_&_JurÃ©en,_2012);(Helb_et_al.,_2010);(Jin_et_al.,_2012);(Casali_et_al.,_2014);TBDreaMDB|Walker_et_al_2015|Farhat_et_al_2016|Feuerriegel_et_al_2015
ERR552586	L2	761155	C	T	TCG/TTG	S/450/L	(Jnawali_et_al.,_2013);(Zhang_et_al.,_2013);(Nebenzahl-Guimaraes,_Jacobson,_Farhat,_&_Murray,_2013);(Shi_et_al.,_2013);(Wang_et_al.,_2013);(EngstrÃ¶m,_Morcillo,_Imperiale,_Hoffner,_&_JurÃ©en,_2012);(Helb_et_al.,_2010);(Jin_et_al.,_2012);(Casali_et_al.,_2014);TBDreaMDB|Walker_et_al_2015|Farhat_et_al_2016|Feuerriegel_et_al_2015
ERR552603	L2	761155	C	T	TCG/TTG	S/450/L	(Jnawali_et_al.,_2013);(Zhang_et_al.,_2013);(Nebenzahl-Guimaraes,_Jacobson,_Farhat,_&_Murray,_2013);(Shi_et_al.,_2013);(Wang_et_al.,_2013);(EngstrÃ¶m,_Morcillo,_Imperiale,_Hoffner,_&_JurÃ©en,_2012);(Helb_et_al.,_2010);(Jin_et_al.,_2012);(Casali_et_al.,_2014);TBDreaMDB|Walker_et_al_2015|Farhat_et_al_2016|Feuerriegel_et_al_2015
ERR552607	L2	761155	C	T	TCG/TTG	S/450/L	(Jnawali_et_al.,_2013);(Zhang_et_al.,_2013);(Nebenzahl-Guimaraes,_Jacobson,_Farhat,_&_Murray,_2013);(Shi_et_al.,_2013);(Wang_et_al.,_2013);(EngstrÃ¶m,_Morcillo,_Imperiale,_Hoffner,_&_JurÃ©en,_2012);(Helb_et_al.,_2010);(Jin_et_al.,_2012);(Casali_et_al.,_2014);TBDreaMDB|Walker_et_al_2015|Farhat_et_al_2016|Feuerriegel_et_al_2015
ERR552611	L4	761155	C	T	TCG/TTG	S/450/L	(Jnawali_et_al.,_2013);(Zhang_et_al.,_2013);(Nebenzahl-Guimaraes,_Jacobson,_Farhat,_&_Murray,_2013);(Shi_et_al.,_2013);(Wang_et_al.,_2013);(EngstrÃ¶m,_Morcillo,_Imperiale,_Hoffner,_&_JurÃ©en,_2012);(Helb_et_al.,_2010);(Jin_et_al.,_2012);(Casali_et_al.,_2014);TBDreaMDB|Walker_et_al_2015|Farhat_et_al_2016|Feuerriegel_et_al_2015
ERR552631	L2	761155	C	T	TCG/TTG	S/450/L	(Jnawali_et_al.,_2013);(Zhang_et_al.,_2013);(Nebenzahl-Guimaraes,_Jacobson,_Farhat,_&_Murray,_2013);(Shi_et_al.,_2013);(Wang_et_al.,_2013);(EngstrÃ¶m,_Morcillo,_Imperiale,_Hoffner,_&_JurÃ©en,_2012);(Helb_et_al.,_2010);(Jin_et_al.,_2012);(Casali_et_al.,_2014);TBDreaMDB|Walker_et_al_2015|Farhat_et_al_2016|Feuerriegel_et_al_2015
ERR552661	L2	761155	C	T	TCG/TTG	S/450/L	(Jnawali_et_al.,_2013);(Zhang_et_al.,_2013);(Nebenzahl-Guimaraes,_Jacobson,_Farhat,_&_Murray,_2013);(Shi_et_al.,_2013);(Wang_et_al.,_2013);(EngstrÃ¶m,_Morcillo,_Imperiale,_Hoffner,_&_JurÃ©en,_2012);(Helb_et_al.,_2010);(Jin_et_al.,_2012);(Casali_et_al.,_2014);TBDreaMDB|Walker_et_al_2015|Farhat_et_al_2016|Feuerriegel_et_al_2015
ERR552662	L4	761155	C	T	TCG/TTG	S/450/L	(Jnawali_et_al.,_2013);(Zhang_et_al.,_2013);(Nebenzahl-Guimaraes,_Jacobson,_Farhat,_&_Murray,_2013);(Shi_et_al.,_2013);(Wang_et_al.,_2013);(EngstrÃ¶m,_Morcillo,_Imperiale,_Hoffner,_&_JurÃ©en,_2012);(Helb_et_al.,_2010);(Jin_et_al.,_2012);(Casali_et_al.,_2014);TBDreaMDB|Walker_et_al_2015|Farhat_et_al_2016|Feuerriegel_et_al_2015
ERR552677	L2	761155	C	T	TCG/TTG	S/450/L	(Jnawali_et_al.,_2013);(Zhang_et_al.,_2013);(Nebenzahl-Guimaraes,_Jacobson,_Farhat,_&_Murray,_2013);(Shi_et_al.,_2013);(Wang_et_al.,_2013);(EngstrÃ¶m,_Morcillo,_Imperiale,_Hoffner,_&_JurÃ©en,_2012);(Helb_et_al.,_2010);(Jin_et_al.,_2012);(Casali_et_al.,_2014);TBDreaMDB|Walker_et_al_2015|Farhat_et_al_2016|Feuerriegel_et_al_2015
ERR552708	L2	761155	C	T	TCG/TTG	S/450/L	(Jnawali_et_al.,_2013);(Zhang_et_al.,_2013);(Nebenzahl-Guimaraes,_Jacobson,_Farhat,_&_Murray,_2013);(Shi_et_al.,_2013);(Wang_et_al.,_2013);(EngstrÃ¶m,_Morcillo,_Imperiale,_Hoffner,_&_JurÃ©en,_2012);(Helb_et_al.,_2010);(Jin_et_al.,_2012);(Casali_et_al.,_2014);TBDreaMDB|Walker_et_al_2015|Farhat_et_al_2016|Feuerriegel_et_al_2015
ERR552711	L2	761155	C	T	TCG/TTG	S/450/L	(Jnawali_et_al.,_2013);(Zhang_et_al.,_2013);(Nebenzahl-Guimaraes,_Jacobson,_Farhat,_&_Murray,_2013);(Shi_et_al.,_2013);(Wang_et_al.,_2013);(EngstrÃ¶m,_Morcillo,_Imperiale,_Hoffner,_&_JurÃ©en,_2012);(Helb_et_al.,_2010);(Jin_et_al.,_2012);(Casali_et_al.,_2014);TBDreaMDB|Walker_et_al_2015|Farhat_et_al_2016|Feuerriegel_et_al_2015
ERR552719	L2	761155	C	T	TCG/TTG	S/450/L	(Jnawali_et_al.,_2013);(Zhang_et_al.,_2013);(Nebenzahl-Guimaraes,_Jacobson,_Farhat,_&_Murray,_2013);(Shi_et_al.,_2013);(Wang_et_al.,_2013);(EngstrÃ¶m,_Morcillo,_Imperiale,_Hoffner,_&_JurÃ©en,_2012);(Helb_et_al.,_2010);(Jin_et_al.,_2012);(Casali_et_al.,_2014);TBDreaMDB|Walker_et_al_2015|Farhat_et_al_2016|Feuerriegel_et_al_2015
ERR552734	L2	761155	C	T	TCG/TTG	S/450/L	(Jnawali_et_al.,_2013);(Zhang_et_al.,_2013);(Nebenzahl-Guimaraes,_Jacobson,_Farhat,_&_Murray,_2013);(Shi_et_al.,_2013);(Wang_et_al.,_2013);(EngstrÃ¶m,_Morcillo,_Imperiale,_Hoffner,_&_JurÃ©en,_2012);(Helb_et_al.,_2010);(Jin_et_al.,_2012);(Casali_et_al.,_2014);TBDreaMDB|Walker_et_al_2015|Farhat_et_al_2016|Feuerriegel_et_al_2015
ERR552741	L2	761155	C	T	TCG/TTG	S/450/L	(Jnawali_et_al.,_2013);(Zhang_et_al.,_2013);(Nebenzahl-Guimaraes,_Jacobson,_Farhat,_&_Murray,_2013);(Shi_et_al.,_2013);(Wang_et_al.,_2013);(EngstrÃ¶m,_Morcillo,_Imperiale,_Hoffner,_&_JurÃ©en,_2012);(Helb_et_al.,_2010);(Jin_et_al.,_2012);(Casali_et_al.,_2014);TBDreaMDB|Walker_et_al_2015|Farhat_et_al_2016|Feuerriegel_et_al_2015
ERR552791	L2	761155	C	T	TCG/TTG	S/450/L	(Jnawali_et_al.,_2013);(Zhang_et_al.,_2013);(Nebenzahl-Guimaraes,_Jacobson,_Farhat,_&_Murray,_2013);(Shi_et_al.,_2013);(Wang_et_al.,_2013);(EngstrÃ¶m,_Morcillo,_Imperiale,_Hoffner,_&_JurÃ©en,_2012);(Helb_et_al.,_2010);(Jin_et_al.,_2012);(Casali_et_al.,_2014);TBDreaMDB|Walker_et_al_2015|Farhat_et_al_2016|Feuerriegel_et_al_2015
ERR552793	L2	761155	C	T	TCG/TTG	S/450/L	(Jnawali_et_al.,_2013);(Zhang_et_al.,_2013);(Nebenzahl-Guimaraes,_Jacobson,_Farhat,_&_Murray,_2013);(Shi_et_al.,_2013);(Wang_et_al.,_2013);(EngstrÃ¶m,_Morcillo,_Imperiale,_Hoffner,_&_JurÃ©en,_2012);(Helb_et_al.,_2010);(Jin_et_al.,_2012);(Casali_et_al.,_2014);TBDreaMDB|Walker_et_al_2015|Farhat_et_al_2016|Feuerriegel_et_al_2015
ERR552816	L2	761155	C	T	TCG/TTG	S/450/L	(Jnawali_et_al.,_2013);(Zhang_et_al.,_2013);(Nebenzahl-Guimaraes,_Jacobson,_Farhat,_&_Murray,_2013);(Shi_et_al.,_2013);(Wang_et_al.,_2013);(EngstrÃ¶m,_Morcillo,_Imperiale,_Hoffner,_&_JurÃ©en,_2012);(Helb_et_al.,_2010);(Jin_et_al.,_2012);(Casali_et_al.,_2014);TBDreaMDB|Walker_et_al_2015|Farhat_et_al_2016|Feuerriegel_et_al_2015
ERR552819	L2	761155	C	T	TCG/TTG	S/450/L	(Jnawali_et_al.,_2013);(Zhang_et_al.,_2013);(Nebenzahl-Guimaraes,_Jacobson,_Farhat,_&_Murray,_2013);(Shi_et_al.,_2013);(Wang_et_al.,_2013);(EngstrÃ¶m,_Morcillo,_Imperiale,_Hoffner,_&_JurÃ©en,_2012);(Helb_et_al.,_2010);(Jin_et_al.,_2012);(Casali_et_al.,_2014);TBDreaMDB|Walker_et_al_2015|Farhat_et_al_2016|Feuerriegel_et_al_2015
ERR552834	L2	761155	C	T	TCG/TTG	S/450/L	(Jnawali_et_al.,_2013);(Zhang_et_al.,_2013);(Nebenzahl-Guimaraes,_Jacobson,_Farhat,_&_Murray,_2013);(Shi_et_al.,_2013);(Wang_et_al.,_2013);(EngstrÃ¶m,_Morcillo,_Imperiale,_Hoffner,_&_JurÃ©en,_2012);(Helb_et_al.,_2010);(Jin_et_al.,_2012);(Casali_et_al.,_2014);TBDreaMDB|Walker_et_al_2015|Farhat_et_al_2016|Feuerriegel_et_al_2015
ERR552842	L2	761155	C	T	TCG/TTG	S/450/L	(Jnawali_et_al.,_2013);(Zhang_et_al.,_2013);(Nebenzahl-Guimaraes,_Jacobson,_Farhat,_&_Murray,_2013);(Shi_et_al.,_2013);(Wang_et_al.,_2013);(EngstrÃ¶m,_Morcillo,_Imperiale,_Hoffner,_&_JurÃ©en,_2012);(Helb_et_al.,_2010);(Jin_et_al.,_2012);(Casali_et_al.,_2014);TBDreaMDB|Walker_et_al_2015|Farhat_et_al_2016|Feuerriegel_et_al_2015
ERR552882	L2	761155	C	T	TCG/TTG	S/450/L	(Jnawali_et_al.,_2013);(Zhang_et_al.,_2013);(Nebenzahl-Guimaraes,_Jacobson,_Farhat,_&_Murray,_2013);(Shi_et_al.,_2013);(Wang_et_al.,_2013);(EngstrÃ¶m,_Morcillo,_Imperiale,_Hoffner,_&_JurÃ©en,_2012);(Helb_et_al.,_2010);(Jin_et_al.,_2012);(Casali_et_al.,_2014);TBDreaMDB|Walker_et_al_2015|Farhat_et_al_2016|Feuerriegel_et_al_2015
ERR552897	L2	761155	C	T	TCG/TTG	S/450/L	(Jnawali_et_al.,_2013);(Zhang_et_al.,_2013);(Nebenzahl-Guimaraes,_Jacobson,_Farhat,_&_Murray,_2013);(Shi_et_al.,_2013);(Wang_et_al.,_2013);(EngstrÃ¶m,_Morcillo,_Imperiale,_Hoffner,_&_JurÃ©en,_2012);(Helb_et_al.,_2010);(Jin_et_al.,_2012);(Casali_et_al.,_2014);TBDreaMDB|Walker_et_al_2015|Farhat_et_al_2016|Feuerriegel_et_al_2015
ERR552906	L2	761155	C	T	TCG/TTG	S/450/L	(Jnawali_et_al.,_2013);(Zhang_et_al.,_2013);(Nebenzahl-Guimaraes,_Jacobson,_Farhat,_&_Murray,_2013);(Shi_et_al.,_2013);(Wang_et_al.,_2013);(EngstrÃ¶m,_Morcillo,_Imperiale,_Hoffner,_&_JurÃ©en,_2012);(Helb_et_al.,_2010);(Jin_et_al.,_2012);(Casali_et_al.,_2014);TBDreaMDB|Walker_et_al_2015|Farhat_et_al_2016|Feuerriegel_et_al_2015
ERR552926	L2	761155	C	T	TCG/TTG	S/450/L	(Jnawali_et_al.,_2013);(Zhang_et_al.,_2013);(Nebenzahl-Guimaraes,_Jacobson,_Farhat,_&_Murray,_2013);(Shi_et_al.,_2013);(Wang_et_al.,_2013);(EngstrÃ¶m,_Morcillo,_Imperiale,_Hoffner,_&_JurÃ©en,_2012);(Helb_et_al.,_2010);(Jin_et_al.,_2012);(Casali_et_al.,_2014);TBDreaMDB|Walker_et_al_2015|Farhat_et_al_2016|Feuerriegel_et_al_2015
ERR552933	L2	761155	C	T	TCG/TTG	S/450/L	(Jnawali_et_al.,_2013);(Zhang_et_al.,_2013);(Nebenzahl-Guimaraes,_Jacobson,_Farhat,_&_Murray,_2013);(Shi_et_al.,_2013);(Wang_et_al.,_2013);(EngstrÃ¶m,_Morcillo,_Imperiale,_Hoffner,_&_JurÃ©en,_2012);(Helb_et_al.,_2010);(Jin_et_al.,_2012);(Casali_et_al.,_2014);TBDreaMDB|Walker_et_al_2015|Farhat_et_al_2016|Feuerriegel_et_al_2015
ERR552937	L2	761155	C	T	TCG/TTG	S/450/L	(Jnawali_et_al.,_2013);(Zhang_et_al.,_2013);(Nebenzahl-Guimaraes,_Jacobson,_Farhat,_&_Murray,_2013);(Shi_et_al.,_2013);(Wang_et_al.,_2013);(EngstrÃ¶m,_Morcillo,_Imperiale,_Hoffner,_&_JurÃ©en,_2012);(Helb_et_al.,_2010);(Jin_et_al.,_2012);(Casali_et_al.,_2014);TBDreaMDB|Walker_et_al_2015|Farhat_et_al_2016|Feuerriegel_et_al_2015
ERR552940	L2	761155	C	T	TCG/TTG	S/450/L	(Jnawali_et_al.,_2013);(Zhang_et_al.,_2013);(Nebenzahl-Guimaraes,_Jacobson,_Farhat,_&_Murray,_2013);(Shi_et_al.,_2013);(Wang_et_al.,_2013);(EngstrÃ¶m,_Morcillo,_Imperiale,_Hoffner,_&_JurÃ©en,_2012);(Helb_et_al.,_2010);(Jin_et_al.,_2012);(Casali_et_al.,_2014);TBDreaMDB|Walker_et_al_2015|Farhat_et_al_2016|Feuerriegel_et_al_2015
ERR552950	L2	761155	C	T	TCG/TTG	S/450/L	(Jnawali_et_al.,_2013);(Zhang_et_al.,_2013);(Nebenzahl-Guimaraes,_Jacobson,_Farhat,_&_Murray,_2013);(Shi_et_al.,_2013);(Wang_et_al.,_2013);(EngstrÃ¶m,_Morcillo,_Imperiale,_Hoffner,_&_JurÃ©en,_2012);(Helb_et_al.,_2010);(Jin_et_al.,_2012);(Casali_et_al.,_2014);TBDreaMDB|Walker_et_al_2015|Farhat_et_al_2016|Feuerriegel_et_al_2015
ERR552955	L2	761155	C	T	TCG/TTG	S/450/L	(Jnawali_et_al.,_2013);(Zhang_et_al.,_2013);(Nebenzahl-Guimaraes,_Jacobson,_Farhat,_&_Murray,_2013);(Shi_et_al.,_2013);(Wang_et_al.,_2013);(EngstrÃ¶m,_Morcillo,_Imperiale,_Hoffner,_&_JurÃ©en,_2012);(Helb_et_al.,_2010);(Jin_et_al.,_2012);(Casali_et_al.,_2014);TBDreaMDB|Walker_et_al_2015|Farhat_et_al_2016|Feuerriegel_et_al_2015
ERR552973	L2	761155	C	T	TCG/TTG	S/450/L	(Jnawali_et_al.,_2013);(Zhang_et_al.,_2013);(Nebenzahl-Guimaraes,_Jacobson,_Farhat,_&_Murray,_2013);(Shi_et_al.,_2013);(Wang_et_al.,_2013);(EngstrÃ¶m,_Morcillo,_Imperiale,_Hoffner,_&_JurÃ©en,_2012);(Helb_et_al.,_2010);(Jin_et_al.,_2012);(Casali_et_al.,_2014);TBDreaMDB|Walker_et_al_2015|Farhat_et_al_2016|Feuerriegel_et_al_2015
ERR552978	L2	761155	C	T	TCG/TTG	S/450/L	(Jnawali_et_al.,_2013);(Zhang_et_al.,_2013);(Nebenzahl-Guimaraes,_Jacobson,_Farhat,_&_Murray,_2013);(Shi_et_al.,_2013);(Wang_et_al.,_2013);(EngstrÃ¶m,_Morcillo,_Imperiale,_Hoffner,_&_JurÃ©en,_2012);(Helb_et_al.,_2010);(Jin_et_al.,_2012);(Casali_et_al.,_2014);TBDreaMDB|Walker_et_al_2015|Farhat_et_al_2016|Feuerriegel_et_al_2015
ERR552979	L4	761155	C	T	TCG/TTG	S/450/L	(Jnawali_et_al.,_2013);(Zhang_et_al.,_2013);(Nebenzahl-Guimaraes,_Jacobson,_Farhat,_&_Murray,_2013);(Shi_et_al.,_2013);(Wang_et_al.,_2013);(EngstrÃ¶m,_Morcillo,_Imperiale,_Hoffner,_&_JurÃ©en,_2012);(Helb_et_al.,_2010);(Jin_et_al.,_2012);(Casali_et_al.,_2014);TBDreaMDB|Walker_et_al_2015|Farhat_et_al_2016|Feuerriegel_et_al_2015
ERR552982	L2	761155	C	T	TCG/TTG	S/450/L	(Jnawali_et_al.,_2013);(Zhang_et_al.,_2013);(Nebenzahl-Guimaraes,_Jacobson,_Farhat,_&_Murray,_2013);(Shi_et_al.,_2013);(Wang_et_al.,_2013);(EngstrÃ¶m,_Morcillo,_Imperiale,_Hoffner,_&_JurÃ©en,_2012);(Helb_et_al.,_2010);(Jin_et_al.,_2012);(Casali_et_al.,_2014);TBDreaMDB|Walker_et_al_2015|Farhat_et_al_2016|Feuerriegel_et_al_2015
ERR553023	L4	761155	C	T	TCG/TTG	S/450/L	(Jnawali_et_al.,_2013);(Zhang_et_al.,_2013);(Nebenzahl-Guimaraes,_Jacobson,_Farhat,_&_Murray,_2013);(Shi_et_al.,_2013);(Wang_et_al.,_2013);(EngstrÃ¶m,_Morcillo,_Imperiale,_Hoffner,_&_JurÃ©en,_2012);(Helb_et_al.,_2010);(Jin_et_al.,_2012);(Casali_et_al.,_2014);TBDreaMDB|Walker_et_al_2015|Farhat_et_al_2016|Feuerriegel_et_al_2015
ERR553051	L2	761155	C	T	TCG/TTG	S/450/L	(Jnawali_et_al.,_2013);(Zhang_et_al.,_2013);(Nebenzahl-Guimaraes,_Jacobson,_Farhat,_&_Murray,_2013);(Shi_et_al.,_2013);(Wang_et_al.,_2013);(EngstrÃ¶m,_Morcillo,_Imperiale,_Hoffner,_&_JurÃ©en,_2012);(Helb_et_al.,_2010);(Jin_et_al.,_2012);(Casali_et_al.,_2014);TBDreaMDB|Walker_et_al_2015|Farhat_et_al_2016|Feuerriegel_et_al_2015
ERR553068	L2	761155	C	T	TCG/TTG	S/450/L	(Jnawali_et_al.,_2013);(Zhang_et_al.,_2013);(Nebenzahl-Guimaraes,_Jacobson,_Farhat,_&_Murray,_2013);(Shi_et_al.,_2013);(Wang_et_al.,_2013);(EngstrÃ¶m,_Morcillo,_Imperiale,_Hoffner,_&_JurÃ©en,_2012);(Helb_et_al.,_2010);(Jin_et_al.,_2012);(Casali_et_al.,_2014);TBDreaMDB|Walker_et_al_2015|Farhat_et_al_2016|Feuerriegel_et_al_2015
ERR553098	L2	761155	C	T	TCG/TTG	S/450/L	(Jnawali_et_al.,_2013);(Zhang_et_al.,_2013);(Nebenzahl-Guimaraes,_Jacobson,_Farhat,_&_Murray,_2013);(Shi_et_al.,_2013);(Wang_et_al.,_2013);(EngstrÃ¶m,_Morcillo,_Imperiale,_Hoffner,_&_JurÃ©en,_2012);(Helb_et_al.,_2010);(Jin_et_al.,_2012);(Casali_et_al.,_2014);TBDreaMDB|Walker_et_al_2015|Farhat_et_al_2016|Feuerriegel_et_al_2015
ERR553139	L2	761155	C	T	TCG/TTG	S/450/L	(Jnawali_et_al.,_2013);(Zhang_et_al.,_2013);(Nebenzahl-Guimaraes,_Jacobson,_Farhat,_&_Murray,_2013);(Shi_et_al.,_2013);(Wang_et_al.,_2013);(EngstrÃ¶m,_Morcillo,_Imperiale,_Hoffner,_&_JurÃ©en,_2012);(Helb_et_al.,_2010);(Jin_et_al.,_2012);(Casali_et_al.,_2014);TBDreaMDB|Walker_et_al_2015|Farhat_et_al_2016|Feuerriegel_et_al_2015
ERR553153	L2	761155	C	T	TCG/TTG	S/450/L	(Jnawali_et_al.,_2013);(Zhang_et_al.,_2013);(Nebenzahl-Guimaraes,_Jacobson,_Farhat,_&_Murray,_2013);(Shi_et_al.,_2013);(Wang_et_al.,_2013);(EngstrÃ¶m,_Morcillo,_Imperiale,_Hoffner,_&_JurÃ©en,_2012);(Helb_et_al.,_2010);(Jin_et_al.,_2012);(Casali_et_al.,_2014);TBDreaMDB|Walker_et_al_2015|Farhat_et_al_2016|Feuerriegel_et_al_2015
ERR553163	L4	761155	C	G	TCG/TGG	S/450/W	Walker_et_al_2015|Farhat_et_al_2016|(EngstrÃ¶m,_Morcillo,_Imperiale,_Hoffner,_&_JurÃ©en,_2012);(Helb_et_al.,_2010);(Casali_et_al.,_2014);TBDreaMDB|Feuerriegel_et_al_2015
ERR553169	L2	761155	C	T	TCG/TTG	S/450/L	(Jnawali_et_al.,_2013);(Zhang_et_al.,_2013);(Nebenzahl-Guimaraes,_Jacobson,_Farhat,_&_Murray,_2013);(Shi_et_al.,_2013);(Wang_et_al.,_2013);(EngstrÃ¶m,_Morcillo,_Imperiale,_Hoffner,_&_JurÃ©en,_2012);(Helb_et_al.,_2010);(Jin_et_al.,_2012);(Casali_et_al.,_2014);TBDreaMDB|Walker_et_al_2015|Farhat_et_al_2016|Feuerriegel_et_al_2015
ERR553179	L2	761155	C	T	TCG/TTG	S/450/L	(Jnawali_et_al.,_2013);(Zhang_et_al.,_2013);(Nebenzahl-Guimaraes,_Jacobson,_Farhat,_&_Murray,_2013);(Shi_et_al.,_2013);(Wang_et_al.,_2013);(EngstrÃ¶m,_Morcillo,_Imperiale,_Hoffner,_&_JurÃ©en,_2012);(Helb_et_al.,_2010);(Jin_et_al.,_2012);(Casali_et_al.,_2014);TBDreaMDB|Walker_et_al_2015|Farhat_et_al_2016|Feuerriegel_et_al_2015
ERR553180	L2	761155	C	T	TCG/TTG	S/450/L	(Jnawali_et_al.,_2013);(Zhang_et_al.,_2013);(Nebenzahl-Guimaraes,_Jacobson,_Farhat,_&_Murray,_2013);(Shi_et_al.,_2013);(Wang_et_al.,_2013);(EngstrÃ¶m,_Morcillo,_Imperiale,_Hoffner,_&_JurÃ©en,_2012);(Helb_et_al.,_2010);(Jin_et_al.,_2012);(Casali_et_al.,_2014);TBDreaMDB|Walker_et_al_2015|Farhat_et_al_2016|Feuerriegel_et_al_2015
ERR553184	L2	761155	C	T	TCG/TTG	S/450/L	(Jnawali_et_al.,_2013);(Zhang_et_al.,_2013);(Nebenzahl-Guimaraes,_Jacobson,_Farhat,_&_Murray,_2013);(Shi_et_al.,_2013);(Wang_et_al.,_2013);(EngstrÃ¶m,_Morcillo,_Imperiale,_Hoffner,_&_JurÃ©en,_2012);(Helb_et_al.,_2010);(Jin_et_al.,_2012);(Casali_et_al.,_2014);TBDreaMDB|Walker_et_al_2015|Farhat_et_al_2016|Feuerriegel_et_al_2015
ERR553188	L2	761155	C	T	TCG/TTG	S/450/L	(Jnawali_et_al.,_2013);(Zhang_et_al.,_2013);(Nebenzahl-Guimaraes,_Jacobson,_Farhat,_&_Murray,_2013);(Shi_et_al.,_2013);(Wang_et_al.,_2013);(EngstrÃ¶m,_Morcillo,_Imperiale,_Hoffner,_&_JurÃ©en,_2012);(Helb_et_al.,_2010);(Jin_et_al.,_2012);(Casali_et_al.,_2014);TBDreaMDB|Walker_et_al_2015|Farhat_et_al_2016|Feuerriegel_et_al_2015
ERR553194	L2	761155	C	T	TCG/TTG	S/450/L	(Jnawali_et_al.,_2013);(Zhang_et_al.,_2013);(Nebenzahl-Guimaraes,_Jacobson,_Farhat,_&_Murray,_2013);(Shi_et_al.,_2013);(Wang_et_al.,_2013);(EngstrÃ¶m,_Morcillo,_Imperiale,_Hoffner,_&_JurÃ©en,_2012);(Helb_et_al.,_2010);(Jin_et_al.,_2012);(Casali_et_al.,_2014);TBDreaMDB|Walker_et_al_2015|Farhat_et_al_2016|Feuerriegel_et_al_2015
ERR553198	L4	761155	C	T	TCG/TTG	S/450/L	(Jnawali_et_al.,_2013);(Zhang_et_al.,_2013);(Nebenzahl-Guimaraes,_Jacobson,_Farhat,_&_Murray,_2013);(Shi_et_al.,_2013);(Wang_et_al.,_2013);(EngstrÃ¶m,_Morcillo,_Imperiale,_Hoffner,_&_JurÃ©en,_2012);(Helb_et_al.,_2010);(Jin_et_al.,_2012);(Casali_et_al.,_2014);TBDreaMDB|Walker_et_al_2015|Farhat_et_al_2016|Feuerriegel_et_al_2015
ERR553217	L2	761155	C	T	TCG/TTG	S/450/L	(Jnawali_et_al.,_2013);(Zhang_et_al.,_2013);(Nebenzahl-Guimaraes,_Jacobson,_Farhat,_&_Murray,_2013);(Shi_et_al.,_2013);(Wang_et_al.,_2013);(EngstrÃ¶m,_Morcillo,_Imperiale,_Hoffner,_&_JurÃ©en,_2012);(Helb_et_al.,_2010);(Jin_et_al.,_2012);(Casali_et_al.,_2014);TBDreaMDB|Walker_et_al_2015|Farhat_et_al_2016|Feuerriegel_et_al_2015
ERR553226	L4	761155	C	T	TCG/TTG	S/450/L	(Jnawali_et_al.,_2013);(Zhang_et_al.,_2013);(Nebenzahl-Guimaraes,_Jacobson,_Farhat,_&_Murray,_2013);(Shi_et_al.,_2013);(Wang_et_al.,_2013);(EngstrÃ¶m,_Morcillo,_Imperiale,_Hoffner,_&_JurÃ©en,_2012);(Helb_et_al.,_2010);(Jin_et_al.,_2012);(Casali_et_al.,_2014);TBDreaMDB|Walker_et_al_2015|Farhat_et_al_2016|Feuerriegel_et_al_2015
ERR553238	L2	761155	C	T	TCG/TTG	S/450/L	(Jnawali_et_al.,_2013);(Zhang_et_al.,_2013);(Nebenzahl-Guimaraes,_Jacobson,_Farhat,_&_Murray,_2013);(Shi_et_al.,_2013);(Wang_et_al.,_2013);(EngstrÃ¶m,_Morcillo,_Imperiale,_Hoffner,_&_JurÃ©en,_2012);(Helb_et_al.,_2010);(Jin_et_al.,_2012);(Casali_et_al.,_2014);TBDreaMDB|Walker_et_al_2015|Farhat_et_al_2016|Feuerriegel_et_al_2015
ERR553246	L2	761155	C	T	TCG/TTG	S/450/L	(Jnawali_et_al.,_2013);(Zhang_et_al.,_2013);(Nebenzahl-Guimaraes,_Jacobson,_Farhat,_&_Murray,_2013);(Shi_et_al.,_2013);(Wang_et_al.,_2013);(EngstrÃ¶m,_Morcillo,_Imperiale,_Hoffner,_&_JurÃ©en,_2012);(Helb_et_al.,_2010);(Jin_et_al.,_2012);(Casali_et_al.,_2014);TBDreaMDB|Walker_et_al_2015|Farhat_et_al_2016|Feuerriegel_et_al_2015
ERR553394	L2	761155	C	T	TCG/TTG	S/450/L	(Jnawali_et_al.,_2013);(Zhang_et_al.,_2013);(Nebenzahl-Guimaraes,_Jacobson,_Farhat,_&_Murray,_2013);(Shi_et_al.,_2013);(Wang_et_al.,_2013);(EngstrÃ¶m,_Morcillo,_Imperiale,_Hoffner,_&_JurÃ©en,_2012);(Helb_et_al.,_2010);(Jin_et_al.,_2012);(Casali_et_al.,_2014);TBDreaMDB|Walker_et_al_2015|Farhat_et_al_2016|Feuerriegel_et_al_2015
SRR2099949	L4	761155	C	T	TCG/TTG	S/450/L	(Jnawali_et_al.,_2013);(Zhang_et_al.,_2013);(Nebenzahl-Guimaraes,_Jacobson,_Farhat,_&_Murray,_2013);(Shi_et_al.,_2013);(Wang_et_al.,_2013);(EngstrÃ¶m,_Morcillo,_Imperiale,_Hoffner,_&_JurÃ©en,_2012);(Helb_et_al.,_2010);(Jin_et_al.,_2012);(Casali_et_al.,_2014);TBDreaMDB|Walker_et_al_2015|Farhat_et_al_2016|Feuerriegel_et_al_2015
SRR2099956	L4	761155	C	T	TCG/TTG	S/450/L	(Jnawali_et_al.,_2013);(Zhang_et_al.,_2013);(Nebenzahl-Guimaraes,_Jacobson,_Farhat,_&_Murray,_2013);(Shi_et_al.,_2013);(Wang_et_al.,_2013);(EngstrÃ¶m,_Morcillo,_Imperiale,_Hoffner,_&_JurÃ©en,_2012);(Helb_et_al.,_2010);(Jin_et_al.,_2012);(Casali_et_al.,_2014);TBDreaMDB|Walker_et_al_2015|Farhat_et_al_2016|Feuerriegel_et_al_2015
SRR2099969	L2	761155	C	T	TCG/TTG	S/450/L	(Jnawali_et_al.,_2013);(Zhang_et_al.,_2013);(Nebenzahl-Guimaraes,_Jacobson,_Farhat,_&_Murray,_2013);(Shi_et_al.,_2013);(Wang_et_al.,_2013);(EngstrÃ¶m,_Morcillo,_Imperiale,_Hoffner,_&_JurÃ©en,_2012);(Helb_et_al.,_2010);(Jin_et_al.,_2012);(Casali_et_al.,_2014);TBDreaMDB|Walker_et_al_2015|Farhat_et_al_2016|Feuerriegel_et_al_2015
SRR2099974	L1	761155	C	T	TCG/TTG	S/450/L	(Jnawali_et_al.,_2013);(Zhang_et_al.,_2013);(Nebenzahl-Guimaraes,_Jacobson,_Farhat,_&_Murray,_2013);(Shi_et_al.,_2013);(Wang_et_al.,_2013);(EngstrÃ¶m,_Morcillo,_Imperiale,_Hoffner,_&_JurÃ©en,_2012);(Helb_et_al.,_2010);(Jin_et_al.,_2012);(Casali_et_al.,_2014);TBDreaMDB|Walker_et_al_2015|Farhat_et_al_2016|Feuerriegel_et_al_2015
SRR2099978	L3	761155	C	T	TCG/TTG	S/450/L	(Jnawali_et_al.,_2013);(Zhang_et_al.,_2013);(Nebenzahl-Guimaraes,_Jacobson,_Farhat,_&_Murray,_2013);(Shi_et_al.,_2013);(Wang_et_al.,_2013);(EngstrÃ¶m,_Morcillo,_Imperiale,_Hoffner,_&_JurÃ©en,_2012);(Helb_et_al.,_2010);(Jin_et_al.,_2012);(Casali_et_al.,_2014);TBDreaMDB|Walker_et_al_2015|Farhat_et_al_2016|Feuerriegel_et_al_2015
SRR2100101	L4	761155	C	T	TCG/TTG	S/450/L	(Jnawali_et_al.,_2013);(Zhang_et_al.,_2013);(Nebenzahl-Guimaraes,_Jacobson,_Farhat,_&_Murray,_2013);(Shi_et_al.,_2013);(Wang_et_al.,_2013);(EngstrÃ¶m,_Morcillo,_Imperiale,_Hoffner,_&_JurÃ©en,_2012);(Helb_et_al.,_2010);(Jin_et_al.,_2012);(Casali_et_al.,_2014);TBDreaMDB|Walker_et_al_2015|Farhat_et_al_2016|Feuerriegel_et_al_2015
SRR2100217	L4	761155	C	T	TCG/TTG	S/450/L	(Jnawali_et_al.,_2013);(Zhang_et_al.,_2013);(Nebenzahl-Guimaraes,_Jacobson,_Farhat,_&_Murray,_2013);(Shi_et_al.,_2013);(Wang_et_al.,_2013);(EngstrÃ¶m,_Morcillo,_Imperiale,_Hoffner,_&_JurÃ©en,_2012);(Helb_et_al.,_2010);(Jin_et_al.,_2012);(Casali_et_al.,_2014);TBDreaMDB|Walker_et_al_2015|Farhat_et_al_2016|Feuerriegel_et_al_2015
SRR2100227	L2	761155	C	T	TCG/TTG	S/450/L	(Jnawali_et_al.,_2013);(Zhang_et_al.,_2013);(Nebenzahl-Guimaraes,_Jacobson,_Farhat,_&_Murray,_2013);(Shi_et_al.,_2013);(Wang_et_al.,_2013);(EngstrÃ¶m,_Morcillo,_Imperiale,_Hoffner,_&_JurÃ©en,_2012);(Helb_et_al.,_2010);(Jin_et_al.,_2012);(Casali_et_al.,_2014);TBDreaMDB|Walker_et_al_2015|Farhat_et_al_2016|Feuerriegel_et_al_2015
SRR2100231	L1	761155	C	T	TCG/TTG	S/450/L	(Jnawali_et_al.,_2013);(Zhang_et_al.,_2013);(Nebenzahl-Guimaraes,_Jacobson,_Farhat,_&_Murray,_2013);(Shi_et_al.,_2013);(Wang_et_al.,_2013);(EngstrÃ¶m,_Morcillo,_Imperiale,_Hoffner,_&_JurÃ©en,_2012);(Helb_et_al.,_2010);(Jin_et_al.,_2012);(Casali_et_al.,_2014);TBDreaMDB|Walker_et_al_2015|Farhat_et_al_2016|Feuerriegel_et_al_2015
SRR2100238	L1	761155	C	T	TCG/TTG	S/450/L	(Jnawali_et_al.,_2013);(Zhang_et_al.,_2013);(Nebenzahl-Guimaraes,_Jacobson,_Farhat,_&_Murray,_2013);(Shi_et_al.,_2013);(Wang_et_al.,_2013);(EngstrÃ¶m,_Morcillo,_Imperiale,_Hoffner,_&_JurÃ©en,_2012);(Helb_et_al.,_2010);(Jin_et_al.,_2012);(Casali_et_al.,_2014);TBDreaMDB|Walker_et_al_2015|Farhat_et_al_2016|Feuerriegel_et_al_2015
SRR2100246	L3	761155	C	T	TCG/TTG	S/450/L	(Jnawali_et_al.,_2013);(Zhang_et_al.,_2013);(Nebenzahl-Guimaraes,_Jacobson,_Farhat,_&_Murray,_2013);(Shi_et_al.,_2013);(Wang_et_al.,_2013);(EngstrÃ¶m,_Morcillo,_Imperiale,_Hoffner,_&_JurÃ©en,_2012);(Helb_et_al.,_2010);(Jin_et_al.,_2012);(Casali_et_al.,_2014);TBDreaMDB|Walker_et_al_2015|Farhat_et_al_2016|Feuerriegel_et_al_2015
SRR2100257	L2	761155	C	T	TCG/TTG	S/450/L	(Jnawali_et_al.,_2013);(Zhang_et_al.,_2013);(Nebenzahl-Guimaraes,_Jacobson,_Farhat,_&_Murray,_2013);(Shi_et_al.,_2013);(Wang_et_al.,_2013);(EngstrÃ¶m,_Morcillo,_Imperiale,_Hoffner,_&_JurÃ©en,_2012);(Helb_et_al.,_2010);(Jin_et_al.,_2012);(Casali_et_al.,_2014);TBDreaMDB|Walker_et_al_2015|Farhat_et_al_2016|Feuerriegel_et_al_2015
SRR2100267	L2	761155	C	T	TCG/TTG	S/450/L	(Jnawali_et_al.,_2013);(Zhang_et_al.,_2013);(Nebenzahl-Guimaraes,_Jacobson,_Farhat,_&_Murray,_2013);(Shi_et_al.,_2013);(Wang_et_al.,_2013);(EngstrÃ¶m,_Morcillo,_Imperiale,_Hoffner,_&_JurÃ©en,_2012);(Helb_et_al.,_2010);(Jin_et_al.,_2012);(Casali_et_al.,_2014);TBDreaMDB|Walker_et_al_2015|Farhat_et_al_2016|Feuerriegel_et_al_2015
SRR2100306	L2	761155	C	T	TCG/TTG	S/450/L	(Jnawali_et_al.,_2013);(Zhang_et_al.,_2013);(Nebenzahl-Guimaraes,_Jacobson,_Farhat,_&_Murray,_2013);(Shi_et_al.,_2013);(Wang_et_al.,_2013);(EngstrÃ¶m,_Morcillo,_Imperiale,_Hoffner,_&_JurÃ©en,_2012);(Helb_et_al.,_2010);(Jin_et_al.,_2012);(Casali_et_al.,_2014);TBDreaMDB|Walker_et_al_2015|Farhat_et_al_2016|Feuerriegel_et_al_2015
SRR2100331	L3	761155	C	T	TCG/TTG	S/450/L	(Jnawali_et_al.,_2013);(Zhang_et_al.,_2013);(Nebenzahl-Guimaraes,_Jacobson,_Farhat,_&_Murray,_2013);(Shi_et_al.,_2013);(Wang_et_al.,_2013);(EngstrÃ¶m,_Morcillo,_Imperiale,_Hoffner,_&_JurÃ©en,_2012);(Helb_et_al.,_2010);(Jin_et_al.,_2012);(Casali_et_al.,_2014);TBDreaMDB|Walker_et_al_2015|Farhat_et_al_2016|Feuerriegel_et_al_2015
SRR2100349	L3	761155	C	T	TCG/TTG	S/450/L	(Jnawali_et_al.,_2013);(Zhang_et_al.,_2013);(Nebenzahl-Guimaraes,_Jacobson,_Farhat,_&_Murray,_2013);(Shi_et_al.,_2013);(Wang_et_al.,_2013);(EngstrÃ¶m,_Morcillo,_Imperiale,_Hoffner,_&_JurÃ©en,_2012);(Helb_et_al.,_2010);(Jin_et_al.,_2012);(Casali_et_al.,_2014);TBDreaMDB|Walker_et_al_2015|Farhat_et_al_2016|Feuerriegel_et_al_2015
SRR2100352	L1	761155	C	T	TCG/TTG	S/450/L	(Jnawali_et_al.,_2013);(Zhang_et_al.,_2013);(Nebenzahl-Guimaraes,_Jacobson,_Farhat,_&_Murray,_2013);(Shi_et_al.,_2013);(Wang_et_al.,_2013);(EngstrÃ¶m,_Morcillo,_Imperiale,_Hoffner,_&_JurÃ©en,_2012);(Helb_et_al.,_2010);(Jin_et_al.,_2012);(Casali_et_al.,_2014);TBDreaMDB|Walker_et_al_2015|Farhat_et_al_2016|Feuerriegel_et_al_2015
SRR2100368	L3	761155	C	T	TCG/TTG	S/450/L	(Jnawali_et_al.,_2013);(Zhang_et_al.,_2013);(Nebenzahl-Guimaraes,_Jacobson,_Farhat,_&_Murray,_2013);(Shi_et_al.,_2013);(Wang_et_al.,_2013);(EngstrÃ¶m,_Morcillo,_Imperiale,_Hoffner,_&_JurÃ©en,_2012);(Helb_et_al.,_2010);(Jin_et_al.,_2012);(Casali_et_al.,_2014);TBDreaMDB|Walker_et_al_2015|Farhat_et_al_2016|Feuerriegel_et_al_2015
SRR2100376	L3	761155	C	T	TCG/TTG	S/450/L	(Jnawali_et_al.,_2013);(Zhang_et_al.,_2013);(Nebenzahl-Guimaraes,_Jacobson,_Farhat,_&_Murray,_2013);(Shi_et_al.,_2013);(Wang_et_al.,_2013);(EngstrÃ¶m,_Morcillo,_Imperiale,_Hoffner,_&_JurÃ©en,_2012);(Helb_et_al.,_2010);(Jin_et_al.,_2012);(Casali_et_al.,_2014);TBDreaMDB|Walker_et_al_2015|Farhat_et_al_2016|Feuerriegel_et_al_2015
SRR2100385	L3	761155	C	G	TCG/TGG	S/450/W	Walker_et_al_2015|Farhat_et_al_2016|(EngstrÃ¶m,_Morcillo,_Imperiale,_Hoffner,_&_JurÃ©en,_2012);(Helb_et_al.,_2010);(Casali_et_al.,_2014);TBDreaMDB|Feuerriegel_et_al_2015
SRR2100387	L2	761155	C	T	TCG/TTG	S/450/L	(Jnawali_et_al.,_2013);(Zhang_et_al.,_2013);(Nebenzahl-Guimaraes,_Jacobson,_Farhat,_&_Murray,_2013);(Shi_et_al.,_2013);(Wang_et_al.,_2013);(EngstrÃ¶m,_Morcillo,_Imperiale,_Hoffner,_&_JurÃ©en,_2012);(Helb_et_al.,_2010);(Jin_et_al.,_2012);(Casali_et_al.,_2014);TBDreaMDB|Walker_et_al_2015|Farhat_et_al_2016|Feuerriegel_et_al_2015
SRR2100392	L4	761155	C	T	TCG/TTG	S/450/L	(Jnawali_et_al.,_2013);(Zhang_et_al.,_2013);(Nebenzahl-Guimaraes,_Jacobson,_Farhat,_&_Murray,_2013);(Shi_et_al.,_2013);(Wang_et_al.,_2013);(EngstrÃ¶m,_Morcillo,_Imperiale,_Hoffner,_&_JurÃ©en,_2012);(Helb_et_al.,_2010);(Jin_et_al.,_2012);(Casali_et_al.,_2014);TBDreaMDB|Walker_et_al_2015|Farhat_et_al_2016|Feuerriegel_et_al_2015
SRR2100400	L1	761155	C	T	TCG/TTG	S/450/L	(Jnawali_et_al.,_2013);(Zhang_et_al.,_2013);(Nebenzahl-Guimaraes,_Jacobson,_Farhat,_&_Murray,_2013);(Shi_et_al.,_2013);(Wang_et_al.,_2013);(EngstrÃ¶m,_Morcillo,_Imperiale,_Hoffner,_&_JurÃ©en,_2012);(Helb_et_al.,_2010);(Jin_et_al.,_2012);(Casali_et_al.,_2014);TBDreaMDB|Walker_et_al_2015|Farhat_et_al_2016|Feuerriegel_et_al_2015
SRR2100402	L4	761155	C	T	TCG/TTG	S/450/L	(Jnawali_et_al.,_2013);(Zhang_et_al.,_2013);(Nebenzahl-Guimaraes,_Jacobson,_Farhat,_&_Murray,_2013);(Shi_et_al.,_2013);(Wang_et_al.,_2013);(EngstrÃ¶m,_Morcillo,_Imperiale,_Hoffner,_&_JurÃ©en,_2012);(Helb_et_al.,_2010);(Jin_et_al.,_2012);(Casali_et_al.,_2014);TBDreaMDB|Walker_et_al_2015|Farhat_et_al_2016|Feuerriegel_et_al_2015
SRR2100419	L2	761155	C	T	TCG/TTG	S/450/L	(Jnawali_et_al.,_2013);(Zhang_et_al.,_2013);(Nebenzahl-Guimaraes,_Jacobson,_Farhat,_&_Murray,_2013);(Shi_et_al.,_2013);(Wang_et_al.,_2013);(EngstrÃ¶m,_Morcillo,_Imperiale,_Hoffner,_&_JurÃ©en,_2012);(Helb_et_al.,_2010);(Jin_et_al.,_2012);(Casali_et_al.,_2014);TBDreaMDB|Walker_et_al_2015|Farhat_et_al_2016|Feuerriegel_et_al_2015
SRR2100429	L2	761155	C	T	TCG/TTG	S/450/L	(Jnawali_et_al.,_2013);(Zhang_et_al.,_2013);(Nebenzahl-Guimaraes,_Jacobson,_Farhat,_&_Murray,_2013);(Shi_et_al.,_2013);(Wang_et_al.,_2013);(EngstrÃ¶m,_Morcillo,_Imperiale,_Hoffner,_&_JurÃ©en,_2012);(Helb_et_al.,_2010);(Jin_et_al.,_2012);(Casali_et_al.,_2014);TBDreaMDB|Walker_et_al_2015|Farhat_et_al_2016|Feuerriegel_et_al_2015
SRR2100432	L2	761155	C	T	TCG/TTG	S/450/L	(Jnawali_et_al.,_2013);(Zhang_et_al.,_2013);(Nebenzahl-Guimaraes,_Jacobson,_Farhat,_&_Murray,_2013);(Shi_et_al.,_2013);(Wang_et_al.,_2013);(EngstrÃ¶m,_Morcillo,_Imperiale,_Hoffner,_&_JurÃ©en,_2012);(Helb_et_al.,_2010);(Jin_et_al.,_2012);(Casali_et_al.,_2014);TBDreaMDB|Walker_et_al_2015|Farhat_et_al_2016|Feuerriegel_et_al_2015
SRR2100740	L2	761155	C	T	TCG/TTG	S/450/L	(Jnawali_et_al.,_2013);(Zhang_et_al.,_2013);(Nebenzahl-Guimaraes,_Jacobson,_Farhat,_&_Murray,_2013);(Shi_et_al.,_2013);(Wang_et_al.,_2013);(EngstrÃ¶m,_Morcillo,_Imperiale,_Hoffner,_&_JurÃ©en,_2012);(Helb_et_al.,_2010);(Jin_et_al.,_2012);(Casali_et_al.,_2014);TBDreaMDB|Walker_et_al_2015|Farhat_et_al_2016|Feuerriegel_et_al_2015
SRR2100830	L2	761155	C	T	TCG/TTG	S/450/L	(Jnawali_et_al.,_2013);(Zhang_et_al.,_2013);(Nebenzahl-Guimaraes,_Jacobson,_Farhat,_&_Murray,_2013);(Shi_et_al.,_2013);(Wang_et_al.,_2013);(EngstrÃ¶m,_Morcillo,_Imperiale,_Hoffner,_&_JurÃ©en,_2012);(Helb_et_al.,_2010);(Jin_et_al.,_2012);(Casali_et_al.,_2014);TBDreaMDB|Walker_et_al_2015|Farhat_et_al_2016|Feuerriegel_et_al_2015
SRR2100836	L3	761155	C	T	TCG/TTG	S/450/L	(Jnawali_et_al.,_2013);(Zhang_et_al.,_2013);(Nebenzahl-Guimaraes,_Jacobson,_Farhat,_&_Murray,_2013);(Shi_et_al.,_2013);(Wang_et_al.,_2013);(EngstrÃ¶m,_Morcillo,_Imperiale,_Hoffner,_&_JurÃ©en,_2012);(Helb_et_al.,_2010);(Jin_et_al.,_2012);(Casali_et_al.,_2014);TBDreaMDB|Walker_et_al_2015|Farhat_et_al_2016|Feuerriegel_et_al_2015
SRR2100838	L3	761155	C	T	TCG/TTG	S/450/L	(Jnawali_et_al.,_2013);(Zhang_et_al.,_2013);(Nebenzahl-Guimaraes,_Jacobson,_Farhat,_&_Murray,_2013);(Shi_et_al.,_2013);(Wang_et_al.,_2013);(EngstrÃ¶m,_Morcillo,_Imperiale,_Hoffner,_&_JurÃ©en,_2012);(Helb_et_al.,_2010);(Jin_et_al.,_2012);(Casali_et_al.,_2014);TBDreaMDB|Walker_et_al_2015|Farhat_et_al_2016|Feuerriegel_et_al_2015
SRR2100839	L3	761155	C	T	TCG/TTG	S/450/L	(Jnawali_et_al.,_2013);(Zhang_et_al.,_2013);(Nebenzahl-Guimaraes,_Jacobson,_Farhat,_&_Murray,_2013);(Shi_et_al.,_2013);(Wang_et_al.,_2013);(EngstrÃ¶m,_Morcillo,_Imperiale,_Hoffner,_&_JurÃ©en,_2012);(Helb_et_al.,_2010);(Jin_et_al.,_2012);(Casali_et_al.,_2014);TBDreaMDB|Walker_et_al_2015|Farhat_et_al_2016|Feuerriegel_et_al_2015
SRR2100842	L3	761155	C	T	TCG/TTG	S/450/L	(Jnawali_et_al.,_2013);(Zhang_et_al.,_2013);(Nebenzahl-Guimaraes,_Jacobson,_Farhat,_&_Murray,_2013);(Shi_et_al.,_2013);(Wang_et_al.,_2013);(EngstrÃ¶m,_Morcillo,_Imperiale,_Hoffner,_&_JurÃ©en,_2012);(Helb_et_al.,_2010);(Jin_et_al.,_2012);(Casali_et_al.,_2014);TBDreaMDB|Walker_et_al_2015|Farhat_et_al_2016|Feuerriegel_et_al_2015
SRR2100848	L3	761155	C	T	TCG/TTG	S/450/L	(Jnawali_et_al.,_2013);(Zhang_et_al.,_2013);(Nebenzahl-Guimaraes,_Jacobson,_Farhat,_&_Murray,_2013);(Shi_et_al.,_2013);(Wang_et_al.,_2013);(EngstrÃ¶m,_Morcillo,_Imperiale,_Hoffner,_&_JurÃ©en,_2012);(Helb_et_al.,_2010);(Jin_et_al.,_2012);(Casali_et_al.,_2014);TBDreaMDB|Walker_et_al_2015|Farhat_et_al_2016|Feuerriegel_et_al_2015
SRR2100869	L4	761155	C	T	TCG/TTG	S/450/L	(Jnawali_et_al.,_2013);(Zhang_et_al.,_2013);(Nebenzahl-Guimaraes,_Jacobson,_Farhat,_&_Murray,_2013);(Shi_et_al.,_2013);(Wang_et_al.,_2013);(EngstrÃ¶m,_Morcillo,_Imperiale,_Hoffner,_&_JurÃ©en,_2012);(Helb_et_al.,_2010);(Jin_et_al.,_2012);(Casali_et_al.,_2014);TBDreaMDB|Walker_et_al_2015|Farhat_et_al_2016|Feuerriegel_et_al_2015
SRR2100870	L2	761155	C	T	TCG/TTG	S/450/L	(Jnawali_et_al.,_2013);(Zhang_et_al.,_2013);(Nebenzahl-Guimaraes,_Jacobson,_Farhat,_&_Murray,_2013);(Shi_et_al.,_2013);(Wang_et_al.,_2013);(EngstrÃ¶m,_Morcillo,_Imperiale,_Hoffner,_&_JurÃ©en,_2012);(Helb_et_al.,_2010);(Jin_et_al.,_2012);(Casali_et_al.,_2014);TBDreaMDB|Walker_et_al_2015|Farhat_et_al_2016|Feuerriegel_et_al_2015
SRR2100873	L2	761155	C	T	TCG/TTG	S/450/L	(Jnawali_et_al.,_2013);(Zhang_et_al.,_2013);(Nebenzahl-Guimaraes,_Jacobson,_Farhat,_&_Murray,_2013);(Shi_et_al.,_2013);(Wang_et_al.,_2013);(EngstrÃ¶m,_Morcillo,_Imperiale,_Hoffner,_&_JurÃ©en,_2012);(Helb_et_al.,_2010);(Jin_et_al.,_2012);(Casali_et_al.,_2014);TBDreaMDB|Walker_et_al_2015|Farhat_et_al_2016|Feuerriegel_et_al_2015
SRR2100889	L2	761155	C	T	TCG/TTG	S/450/L	(Jnawali_et_al.,_2013);(Zhang_et_al.,_2013);(Nebenzahl-Guimaraes,_Jacobson,_Farhat,_&_Murray,_2013);(Shi_et_al.,_2013);(Wang_et_al.,_2013);(EngstrÃ¶m,_Morcillo,_Imperiale,_Hoffner,_&_JurÃ©en,_2012);(Helb_et_al.,_2010);(Jin_et_al.,_2012);(Casali_et_al.,_2014);TBDreaMDB|Walker_et_al_2015|Farhat_et_al_2016|Feuerriegel_et_al_2015
SRR2100890	L4	761155	C	T	TCG/TTG	S/450/L	(Jnawali_et_al.,_2013);(Zhang_et_al.,_2013);(Nebenzahl-Guimaraes,_Jacobson,_Farhat,_&_Murray,_2013);(Shi_et_al.,_2013);(Wang_et_al.,_2013);(EngstrÃ¶m,_Morcillo,_Imperiale,_Hoffner,_&_JurÃ©en,_2012);(Helb_et_al.,_2010);(Jin_et_al.,_2012);(Casali_et_al.,_2014);TBDreaMDB|Walker_et_al_2015|Farhat_et_al_2016|Feuerriegel_et_al_2015
SRR2100909	L2	761155	C	T	TCG/TTG	S/450/L	(Jnawali_et_al.,_2013);(Zhang_et_al.,_2013);(Nebenzahl-Guimaraes,_Jacobson,_Farhat,_&_Murray,_2013);(Shi_et_al.,_2013);(Wang_et_al.,_2013);(EngstrÃ¶m,_Morcillo,_Imperiale,_Hoffner,_&_JurÃ©en,_2012);(Helb_et_al.,_2010);(Jin_et_al.,_2012);(Casali_et_al.,_2014);TBDreaMDB|Walker_et_al_2015|Farhat_et_al_2016|Feuerriegel_et_al_2015
SRR2100911	L2	761155	C	T	TCG/TTG	S/450/L	(Jnawali_et_al.,_2013);(Zhang_et_al.,_2013);(Nebenzahl-Guimaraes,_Jacobson,_Farhat,_&_Murray,_2013);(Shi_et_al.,_2013);(Wang_et_al.,_2013);(EngstrÃ¶m,_Morcillo,_Imperiale,_Hoffner,_&_JurÃ©en,_2012);(Helb_et_al.,_2010);(Jin_et_al.,_2012);(Casali_et_al.,_2014);TBDreaMDB|Walker_et_al_2015|Farhat_et_al_2016|Feuerriegel_et_al_2015
SRR2100912	L4	761155	C	T	TCG/TTG	S/450/L	(Jnawali_et_al.,_2013);(Zhang_et_al.,_2013);(Nebenzahl-Guimaraes,_Jacobson,_Farhat,_&_Murray,_2013);(Shi_et_al.,_2013);(Wang_et_al.,_2013);(EngstrÃ¶m,_Morcillo,_Imperiale,_Hoffner,_&_JurÃ©en,_2012);(Helb_et_al.,_2010);(Jin_et_al.,_2012);(Casali_et_al.,_2014);TBDreaMDB|Walker_et_al_2015|Farhat_et_al_2016|Feuerriegel_et_al_2015
SRR2100914	L4	761155	C	T	TCG/TTG	S/450/L	(Jnawali_et_al.,_2013);(Zhang_et_al.,_2013);(Nebenzahl-Guimaraes,_Jacobson,_Farhat,_&_Murray,_2013);(Shi_et_al.,_2013);(Wang_et_al.,_2013);(EngstrÃ¶m,_Morcillo,_Imperiale,_Hoffner,_&_JurÃ©en,_2012);(Helb_et_al.,_2010);(Jin_et_al.,_2012);(Casali_et_al.,_2014);TBDreaMDB|Walker_et_al_2015|Farhat_et_al_2016|Feuerriegel_et_al_2015
SRR2100920	L1	761155	C	T	TCG/TTG	S/450/L	(Jnawali_et_al.,_2013);(Zhang_et_al.,_2013);(Nebenzahl-Guimaraes,_Jacobson,_Farhat,_&_Murray,_2013);(Shi_et_al.,_2013);(Wang_et_al.,_2013);(EngstrÃ¶m,_Morcillo,_Imperiale,_Hoffner,_&_JurÃ©en,_2012);(Helb_et_al.,_2010);(Jin_et_al.,_2012);(Casali_et_al.,_2014);TBDreaMDB|Walker_et_al_2015|Farhat_et_al_2016|Feuerriegel_et_al_2015
SRR2100921	L3	761155	C	T	TCG/TTG	S/450/L	(Jnawali_et_al.,_2013);(Zhang_et_al.,_2013);(Nebenzahl-Guimaraes,_Jacobson,_Farhat,_&_Murray,_2013);(Shi_et_al.,_2013);(Wang_et_al.,_2013);(EngstrÃ¶m,_Morcillo,_Imperiale,_Hoffner,_&_JurÃ©en,_2012);(Helb_et_al.,_2010);(Jin_et_al.,_2012);(Casali_et_al.,_2014);TBDreaMDB|Walker_et_al_2015|Farhat_et_al_2016|Feuerriegel_et_al_2015
SRR2100925	L4	761155	C	T	TCG/TTG	S/450/L	(Jnawali_et_al.,_2013);(Zhang_et_al.,_2013);(Nebenzahl-Guimaraes,_Jacobson,_Farhat,_&_Murray,_2013);(Shi_et_al.,_2013);(Wang_et_al.,_2013);(EngstrÃ¶m,_Morcillo,_Imperiale,_Hoffner,_&_JurÃ©en,_2012);(Helb_et_al.,_2010);(Jin_et_al.,_2012);(Casali_et_al.,_2014);TBDreaMDB|Walker_et_al_2015|Farhat_et_al_2016|Feuerriegel_et_al_2015
SRR2100950	L2	761155	C	T	TCG/TTG	S/450/L	(Jnawali_et_al.,_2013);(Zhang_et_al.,_2013);(Nebenzahl-Guimaraes,_Jacobson,_Farhat,_&_Murray,_2013);(Shi_et_al.,_2013);(Wang_et_al.,_2013);(EngstrÃ¶m,_Morcillo,_Imperiale,_Hoffner,_&_JurÃ©en,_2012);(Helb_et_al.,_2010);(Jin_et_al.,_2012);(Casali_et_al.,_2014);TBDreaMDB|Walker_et_al_2015|Farhat_et_al_2016|Feuerriegel_et_al_2015
SRR2101021	L3	761155	C	T	TCG/TTG	S/450/L	(Jnawali_et_al.,_2013);(Zhang_et_al.,_2013);(Nebenzahl-Guimaraes,_Jacobson,_Farhat,_&_Murray,_2013);(Shi_et_al.,_2013);(Wang_et_al.,_2013);(EngstrÃ¶m,_Morcillo,_Imperiale,_Hoffner,_&_JurÃ©en,_2012);(Helb_et_al.,_2010);(Jin_et_al.,_2012);(Casali_et_al.,_2014);TBDreaMDB|Walker_et_al_2015|Farhat_et_al_2016|Feuerriegel_et_al_2015
SRR2101023	L3	761155	C	T	TCG/TTG	S/450/L	(Jnawali_et_al.,_2013);(Zhang_et_al.,_2013);(Nebenzahl-Guimaraes,_Jacobson,_Farhat,_&_Murray,_2013);(Shi_et_al.,_2013);(Wang_et_al.,_2013);(EngstrÃ¶m,_Morcillo,_Imperiale,_Hoffner,_&_JurÃ©en,_2012);(Helb_et_al.,_2010);(Jin_et_al.,_2012);(Casali_et_al.,_2014);TBDreaMDB|Walker_et_al_2015|Farhat_et_al_2016|Feuerriegel_et_al_2015
SRR2101053	L2	761155	C	T	TCG/TTG	S/450/L	(Jnawali_et_al.,_2013);(Zhang_et_al.,_2013);(Nebenzahl-Guimaraes,_Jacobson,_Farhat,_&_Murray,_2013);(Shi_et_al.,_2013);(Wang_et_al.,_2013);(EngstrÃ¶m,_Morcillo,_Imperiale,_Hoffner,_&_JurÃ©en,_2012);(Helb_et_al.,_2010);(Jin_et_al.,_2012);(Casali_et_al.,_2014);TBDreaMDB|Walker_et_al_2015|Farhat_et_al_2016|Feuerriegel_et_al_2015
SRR2101055	L2	761155	C	T	TCG/TTG	S/450/L	(Jnawali_et_al.,_2013);(Zhang_et_al.,_2013);(Nebenzahl-Guimaraes,_Jacobson,_Farhat,_&_Murray,_2013);(Shi_et_al.,_2013);(Wang_et_al.,_2013);(EngstrÃ¶m,_Morcillo,_Imperiale,_Hoffner,_&_JurÃ©en,_2012);(Helb_et_al.,_2010);(Jin_et_al.,_2012);(Casali_et_al.,_2014);TBDreaMDB|Walker_et_al_2015|Farhat_et_al_2016|Feuerriegel_et_al_2015
SRR2101373	L4	761155	C	T	TCG/TTG	S/450/L	(Jnawali_et_al.,_2013);(Zhang_et_al.,_2013);(Nebenzahl-Guimaraes,_Jacobson,_Farhat,_&_Murray,_2013);(Shi_et_al.,_2013);(Wang_et_al.,_2013);(EngstrÃ¶m,_Morcillo,_Imperiale,_Hoffner,_&_JurÃ©en,_2012);(Helb_et_al.,_2010);(Jin_et_al.,_2012);(Casali_et_al.,_2014);TBDreaMDB|Walker_et_al_2015|Farhat_et_al_2016|Feuerriegel_et_al_2015
SRR2101384	L2	761155	C	T	TCG/TTG	S/450/L	(Jnawali_et_al.,_2013);(Zhang_et_al.,_2013);(Nebenzahl-Guimaraes,_Jacobson,_Farhat,_&_Murray,_2013);(Shi_et_al.,_2013);(Wang_et_al.,_2013);(EngstrÃ¶m,_Morcillo,_Imperiale,_Hoffner,_&_JurÃ©en,_2012);(Helb_et_al.,_2010);(Jin_et_al.,_2012);(Casali_et_al.,_2014);TBDreaMDB|Walker_et_al_2015|Farhat_et_al_2016|Feuerriegel_et_al_2015
SRR2101460	L2	761155	C	T	TCG/TTG	S/450/L	(Jnawali_et_al.,_2013);(Zhang_et_al.,_2013);(Nebenzahl-Guimaraes,_Jacobson,_Farhat,_&_Murray,_2013);(Shi_et_al.,_2013);(Wang_et_al.,_2013);(EngstrÃ¶m,_Morcillo,_Imperiale,_Hoffner,_&_JurÃ©en,_2012);(Helb_et_al.,_2010);(Jin_et_al.,_2012);(Casali_et_al.,_2014);TBDreaMDB|Walker_et_al_2015|Farhat_et_al_2016|Feuerriegel_et_al_2015
SRR2101470	L2	761155	C	T	TCG/TTG	S/450/L	(Jnawali_et_al.,_2013);(Zhang_et_al.,_2013);(Nebenzahl-Guimaraes,_Jacobson,_Farhat,_&_Murray,_2013);(Shi_et_al.,_2013);(Wang_et_al.,_2013);(EngstrÃ¶m,_Morcillo,_Imperiale,_Hoffner,_&_JurÃ©en,_2012);(Helb_et_al.,_2010);(Jin_et_al.,_2012);(Casali_et_al.,_2014);TBDreaMDB|Walker_et_al_2015|Farhat_et_al_2016|Feuerriegel_et_al_2015
SRR2101505	L4	761155	C	T	TCG/TTG	S/450/L	(Jnawali_et_al.,_2013);(Zhang_et_al.,_2013);(Nebenzahl-Guimaraes,_Jacobson,_Farhat,_&_Murray,_2013);(Shi_et_al.,_2013);(Wang_et_al.,_2013);(EngstrÃ¶m,_Morcillo,_Imperiale,_Hoffner,_&_JurÃ©en,_2012);(Helb_et_al.,_2010);(Jin_et_al.,_2012);(Casali_et_al.,_2014);TBDreaMDB|Walker_et_al_2015|Farhat_et_al_2016|Feuerriegel_et_al_2015
SRR2101598	L4	761155	C	T	TCG/TTG	S/450/L	(Jnawali_et_al.,_2013);(Zhang_et_al.,_2013);(Nebenzahl-Guimaraes,_Jacobson,_Farhat,_&_Murray,_2013);(Shi_et_al.,_2013);(Wang_et_al.,_2013);(EngstrÃ¶m,_Morcillo,_Imperiale,_Hoffner,_&_JurÃ©en,_2012);(Helb_et_al.,_2010);(Jin_et_al.,_2012);(Casali_et_al.,_2014);TBDreaMDB|Walker_et_al_2015|Farhat_et_al_2016|Feuerriegel_et_al_2015
SRR2101675	L4	761155	C	T	TCG/TTG	S/450/L	(Jnawali_et_al.,_2013);(Zhang_et_al.,_2013);(Nebenzahl-Guimaraes,_Jacobson,_Farhat,_&_Murray,_2013);(Shi_et_al.,_2013);(Wang_et_al.,_2013);(EngstrÃ¶m,_Morcillo,_Imperiale,_Hoffner,_&_JurÃ©en,_2012);(Helb_et_al.,_2010);(Jin_et_al.,_2012);(Casali_et_al.,_2014);TBDreaMDB|Walker_et_al_2015|Farhat_et_al_2016|Feuerriegel_et_al_2015
SRR2101731	L2	761155	C	T	TCG/TTG	S/450/L	(Jnawali_et_al.,_2013);(Zhang_et_al.,_2013);(Nebenzahl-Guimaraes,_Jacobson,_Farhat,_&_Murray,_2013);(Shi_et_al.,_2013);(Wang_et_al.,_2013);(EngstrÃ¶m,_Morcillo,_Imperiale,_Hoffner,_&_JurÃ©en,_2012);(Helb_et_al.,_2010);(Jin_et_al.,_2012);(Casali_et_al.,_2014);TBDreaMDB|Walker_et_al_2015|Farhat_et_al_2016|Feuerriegel_et_al_2015
SRR2101757	L1	761155	C	T	TCG/TTG	S/450/L	(Jnawali_et_al.,_2013);(Zhang_et_al.,_2013);(Nebenzahl-Guimaraes,_Jacobson,_Farhat,_&_Murray,_2013);(Shi_et_al.,_2013);(Wang_et_al.,_2013);(EngstrÃ¶m,_Morcillo,_Imperiale,_Hoffner,_&_JurÃ©en,_2012);(Helb_et_al.,_2010);(Jin_et_al.,_2012);(Casali_et_al.,_2014);TBDreaMDB|Walker_et_al_2015|Farhat_et_al_2016|Feuerriegel_et_al_2015
SRR2101763	L1	761155	C	T	TCG/TTG	S/450/L	(Jnawali_et_al.,_2013);(Zhang_et_al.,_2013);(Nebenzahl-Guimaraes,_Jacobson,_Farhat,_&_Murray,_2013);(Shi_et_al.,_2013);(Wang_et_al.,_2013);(EngstrÃ¶m,_Morcillo,_Imperiale,_Hoffner,_&_JurÃ©en,_2012);(Helb_et_al.,_2010);(Jin_et_al.,_2012);(Casali_et_al.,_2014);TBDreaMDB|Walker_et_al_2015|Farhat_et_al_2016|Feuerriegel_et_al_2015
ERR046796	L4	761161	T	C	CTG/CCG	L/452/P	Farhat_et_al_2016|(Jnawali_et_al.,_2013);(EngstrÃ¶m,_Morcillo,_Imperiale,_Hoffner,_&_JurÃ©en,_2012);(Helb_et_al.,_2010);(Casali_et_al.,_2014);TBDreaMDB|MUBII-TB-DB|Feuerriegel_et_al_2015|Walker_et_al_2015
ERR046821	L4	761161	T	C	CTG/CCG	L/452/P	Farhat_et_al_2016|(Jnawali_et_al.,_2013);(EngstrÃ¶m,_Morcillo,_Imperiale,_Hoffner,_&_JurÃ©en,_2012);(Helb_et_al.,_2010);(Casali_et_al.,_2014);TBDreaMDB|MUBII-TB-DB|Feuerriegel_et_al_2015|Walker_et_al_2015
ERR046903	L4	761161	T	C	CTG/CCG	L/452/P	Farhat_et_al_2016|(Jnawali_et_al.,_2013);(EngstrÃ¶m,_Morcillo,_Imperiale,_Hoffner,_&_JurÃ©en,_2012);(Helb_et_al.,_2010);(Casali_et_al.,_2014);TBDreaMDB|MUBII-TB-DB|Feuerriegel_et_al_2015|Walker_et_al_2015
ERR551478	L2	761161	T	C	CTG/CCG	L/452/P	Farhat_et_al_2016|(Jnawali_et_al.,_2013);(EngstrÃ¶m,_Morcillo,_Imperiale,_Hoffner,_&_JurÃ©en,_2012);(Helb_et_al.,_2010);(Casali_et_al.,_2014);TBDreaMDB|MUBII-TB-DB|Feuerriegel_et_al_2015|Walker_et_al_2015
ERR551643	L2	761161	T	C	CTG/CCG	L/452/P	Farhat_et_al_2016|(Jnawali_et_al.,_2013);(EngstrÃ¶m,_Morcillo,_Imperiale,_Hoffner,_&_JurÃ©en,_2012);(Helb_et_al.,_2010);(Casali_et_al.,_2014);TBDreaMDB|MUBII-TB-DB|Feuerriegel_et_al_2015|Walker_et_al_2015
ERR552458	L2	761161	T	C	CTG/CCG	L/452/P	Farhat_et_al_2016|(Jnawali_et_al.,_2013);(EngstrÃ¶m,_Morcillo,_Imperiale,_Hoffner,_&_JurÃ©en,_2012);(Helb_et_al.,_2010);(Casali_et_al.,_2014);TBDreaMDB|MUBII-TB-DB|Feuerriegel_et_al_2015|Walker_et_al_2015
ERR552504	L2	761161	T	C	CTG/CCG	L/452/P	Farhat_et_al_2016|(Jnawali_et_al.,_2013);(EngstrÃ¶m,_Morcillo,_Imperiale,_Hoffner,_&_JurÃ©en,_2012);(Helb_et_al.,_2010);(Casali_et_al.,_2014);TBDreaMDB|MUBII-TB-DB|Feuerriegel_et_al_2015|Walker_et_al_2015
SRR2100132	L4	761161	T	C	CTG/CCG	L/452/P	Farhat_et_al_2016|(Jnawali_et_al.,_2013);(EngstrÃ¶m,_Morcillo,_Imperiale,_Hoffner,_&_JurÃ©en,_2012);(Helb_et_al.,_2010);(Casali_et_al.,_2014);TBDreaMDB|MUBII-TB-DB|Feuerriegel_et_al_2015|Walker_et_al_2015
SRR2099969	L2	761244	A	G	ATC/GTC	I/480/V	(Zhang_et_al.,_2013);TBDreaMDB
SRR2100306	L2	761244	A	G	ATC/GTC	I/480/V	(Zhang_et_al.,_2013);TBDreaMDB
SRR2100387	L2	761244	A	G	ATC/GTC	I/480/V	(Zhang_et_al.,_2013);TBDreaMDB
SRR2100950	L2	761244	A	G	ATC/GTC	I/480/V	(Zhang_et_al.,_2013);TBDreaMDB
SRR2100239	L4	761277	A	T	ATC/TTC	I/491/F	Feuerriegel_et_al_2015|Walker_et_al_2015|Farhat_et_al_2016|(Nebenzahl-Guimaraes,_Jacobson,_Farhat,_&_Murray,_2013);TBDreaMDB
SRR2100389	L4	761277	A	T	ATC/TTC	I/491/F	Feuerriegel_et_al_2015|Walker_et_al_2015|Farhat_et_al_2016|(Nebenzahl-Guimaraes,_Jacobson,_Farhat,_&_Murray,_2013);TBDreaMDB
SRR2100923	L4	761277	A	T	ATC/TTC	I/491/F	Feuerriegel_et_al_2015|Walker_et_al_2015|Farhat_et_al_2016|(Nebenzahl-Guimaraes,_Jacobson,_Farhat,_&_Murray,_2013);TBDreaMDB
SRR2101261	L4	761277	A	T	ATC/TTC	I/491/F	Feuerriegel_et_al_2015|Walker_et_al_2015|Farhat_et_al_2016|(Nebenzahl-Guimaraes,_Jacobson,_Farhat,_&_Murray,_2013);TBDreaMDB
ERR551959	L4	761832	A	C	ACT/CCT	T/676/P	Walker_et_al_2015
ERR550838	L2	762089	G	C	GAG/GAC	E/761/D	(Zhang_et_al.,_2013)
ERR553246	L2	762089	G	C	GAG/GAC	E/761/D	(Zhang_et_al.,_2013)
ERR551238	L4	762748	G	A	GGC/GAC	G/981/D	Walker_et_al_2015
