# Supplementary material for: Analysis of mutations in pncA reveals non-overlapping patterns among various lineages of Mycobacterium tuberculosis
Source: Sci Rep. 2018 Mar 15;8:4628. doi: 10.1038/s41598-018-22883-9 (PMC5854631; doi:10.1038/s41598-018-22883-9)
Supplement: Supplementary file 3 — Supplementary Table S2(XLS 25 kb) [file 41598_2018_22883_MOESM3_ESM.xls]

## Sheet: Details of genetic variants
position of mutation	Reference allele	Alternate allele	Lineage	Frequency(%)
48	C	T	L3	0.0675676
75	GCAT	G	L3	0.0675676
76	C	T	L1	0.202703
79	GTTC	G	L3	0.0675676
94	T	TA	L4	0.0675676
95	G	C	L4	0.0675676
131	C	G	L2	0.0675676
139	T	C	L4	0.0675676
232	GC	G	L3	20.9459
249	C	G	L3	0.0675676
252	T	G	L3	0.0675676
254	A	T	L2	0.0675676
326	G	A	L4	0.135135
340	C	T	L4	0.0675676
347	T	C	L4	0.135135
348	A	G	L3	0.0675676
355	A	AC	L1	0.202703
369	T	C	L2	0.202703
382	C	A	L2	0.0675676
393	A	C	L2	0.0675676
405	GTGGCTCGCTGGCGGTAACCGGTGGCGC	G	L4	0.0675676
438	T	C	L2	0.0675676
451	C	T	L4	0.0675676
462	T	G	L4	0.0675676
463	G	A	L4	0.0675676
468	A	T	L4	0.0675676
472	G	C	L4	0.135135
503	G	A	L3	0.0675676
548	T	G	L2	0.0675676
553	C	T	L3	17.4324
562	G	C	L2	0.0675676
563	C	T	L4	0.0675676
583	T	C	L4	0.135135
618	C	T	L4	0.405405
662	GCGTA	G	L4	0.0675676
732	T	G	L4	0.0675676
*773	GT	G	L1	0.0675676
*773	G	C	L3	0.0675676
786	C	T	L2	0.0675676
818	A	AG	L4	0.0675676
822	T	C	L2	0.0675676
828	T	TA	L3	0.135135
918	G	A	L1	0.0675676
942	A	C	L4	0.202703
951	G	T	L1	0.0675676
965	C	T	L3	0.135135
993	C	T	L1	0.0675676
1018	G	A	L4	0.0675676
1062	G	A	L4	0.0675676
1066	C	A	L4	0.0675676
1099	A	G	L4	0.0675676
1108	C	T	L4	0.540541
1122	C	T	L3	0.0675676
1166	A	G	L4	0.0675676
1207	TTC	T	L3	0.0675676
1219	T	C	L4	0.0675676
1275	G	C	L4	0.0675676
*1305	G	A	L1	0.0675676
*1305	G	C	L4	0.135135
1355	C	T	L3	0.0675676
1363	C	T	L1	1.48649
1369	G	A	L1	0.27027
1372	A	C	L4	0.202703
1445	T	C	L4	0.0675676
1456	C	G	L4	0.27027
1515	C	G	L2	6.01351
1518	A	T	L1	0.0675676
1560	G	A	L4	0.0675676
1605	C	T	L4	0.0675676
1713	C	A	L1	0.0675676
*indicate overlapping positions
