# Supplementary material for: Analysis of mutations in pncA reveals non-overlapping patterns among various lineages of Mycobacterium tuberculosis
Source: Sci Rep. 2018 Mar 15;8:4628. doi: 10.1038/s41598-018-22883-9 (PMC5854631; doi:10.1038/s41598-018-22883-9)
Supplement: Supplementary file 4 — Supplementary Table S3 [file 41598_2018_22883_MOESM4_ESM.xls]

## Sheet: all
Nucleotide archive	Accession	final accession	lineage	phenotype
ebi	ERR550956	ERR550956	IndianOcean	S
ebi	ERR551012	ERR551012	IndianOcean	S
ebi	ERR552945	ERR552945	IndianOcean	S
ebi	ERR552703	ERR552703	IndianOcean	S
ebi	ERR551498	ERR551498	IndianOcean	S
ebi	ERR550711	ERR550711	IndianOcean	S
ebi	ERR550839	ERR550839	IndianOcean	S
ebi	ERR551839	ERR551839	IndianOcean	S
ebi	ERR551018	ERR551018	IndianOcean	S
ebi	ERR552683	ERR552683	IndianOcean	S
ebi	ERR553339	ERR553339	IndianOcean	S
ebi	ERR552845	ERR552845	IndianOcean	S
ebi	ERR553267	ERR553267	IndianOcean	S
ebi	ERR553049	ERR553049	IndianOcean	S
ebi	ERR551825	ERR551825	IndianOcean	R
ebi	ERR551803	ERR551803	IndianOcean	S
ebi	ERR552235	ERR552235	IndianOcean	S
ebi	ERR552980	ERR552980	IndianOcean	S
ebi	ERR551026	ERR551026	IndianOcean	S
ebi	ERR552137	ERR552137	IndianOcean	S
ebi	ERR551388	ERR551388	IndianOcean	S
ebi	ERR552856	ERR552856	IndianOcean	S
ebi	ERR551580	ERR551580	IndianOcean	S
ebi	ERR550621	ERR550621	IndianOcean	S
ebi	ERR551087	ERR551087	IndianOcean	S
ebi	ERR551110	ERR551110	IndianOcean	S
ebi	ERR550689	ERR550689	IndianOcean	S
ebi	ERR551784	ERR551784	IndianOcean	S
ebi	ERR553254	ERR553254	IndianOcean	S
ebi	ERR550943	ERR550943	IndianOcean	S
ebi	ERR551632	ERR551632	IndianOcean	S
ebi	ERR551487	ERR551487	IndianOcean	S
ebi	ERR552256	ERR552256	IndianOcean	S
ebi	ERR553088	ERR553088	IndianOcean	S
ebi	ERR552076	ERR552076	IndianOcean	S
ebi	ERR552687	ERR552687	IndianOcean	S
ebi	ERS389392	ERR400434	IndianOcean	S
ncbi	SAMN03647606	SRR2100433	IndianOcean	S
ncbi	SAMN03647588	SRR2100415	IndianOcean	S
ebi	ERS389355	ERR400397	IndianOcean	S
ebi	ERS389413	ERR400455	IndianOcean	S
ncbi	SAMN03647543	SRR2100370	IndianOcean	S
ncbi	SAMN03647600	SRR2100427	IndianOcean	S
ncbi	SAMN03647361	SRR2100188	IndianOcean	S
ebi	ERS389374	ERR400416	IndianOcean	S
ncbi	SAMN03647586	SRR2100413	IndianOcean	S
ebi	ERS389406	ERR400448	IndianOcean	R
ncbi	SAMN03647576	SRR2100403	IndianOcean	S
ebi	ERS389462	ERR400504	IndianOcean	R
ncbi	SAMN03647439	SRR2100266	IndianOcean	S
ncbi	SAMN03647603	SRR2100430	IndianOcean	S
ncbi	SAMN03647595	SRR2100422	IndianOcean	S
ebi	ERS389349	ERR400391	IndianOcean	S
ebi	ERS389421	ERR400463	IndianOcean	S
ebi	ERR551435	ERR551435	IndianOcean	S
ebi	ERS389388	ERR400430	IndianOcean	S
ncbi	SAMN03647607	SRR2100434	IndianOcean	S
ebi	ERS389357	ERR400399	IndianOcean	S
ebi	ERS389411	ERR400453	IndianOcean	S
ncbi	SAMN03647614	SRR2100441	IndianOcean	S
ebi	ERS389427	ERR400469	IndianOcean	S
ncbi	SAMN03647935	SRR2100762	IndianOcean	S
ebi	ERS389438	ERR400480	IndianOcean	S
ebi	ERS389362	ERR400404	IndianOcean	S
ebi	ERR552903	ERR552903	IndianOcean	S
ncbi	SAMN03647437	SRR2100264	IndianOcean	S
ebi	ERS389376	ERR400418	IndianOcean	S
ncbi	SAMN03647380	SRR2100207	IndianOcean	S
ncbi	SAMN03647369	SRR2100196	IndianOcean	S
ncbi	SAMN03648093	SRR2100920	IndianOcean	S
ncbi	SAMN03648204	SRR2100957	IndianOcean	S
ncbi	SAMN03648267	SRR2101020	IndianOcean	S
ncbi	SAMN03648341	SRR2101094	IndianOcean	S
ncbi	SAMN03648091	SRR2100918	IndianOcean	S
ncbi	SAMN03647415	SRR2100242	IndianOcean	S
ncbi	SAMN03647961	SRR2100788	IndianOcean	S
ncbi	SAMN03647343	SRR2100170	IndianOcean	S
ncbi	SAMN03648253	SRR2101006	IndianOcean	S
ncbi	SAMN03647436	SRR2100263	IndianOcean	S
ncbi	SAMN03647754	SRR2100581	IndianOcean	S
ncbi	SAMN03648089	SRR2100916	IndianOcean	S
ncbi	SAMN03648338	SRR2101091	IndianOcean	S
ncbi	SAMN03648351	SRR2101104	IndianOcean	S
ncbi	SAMN03647342	SRR2100169	IndianOcean	S
ncbi	SAMN03648076	SRR2100903	IndianOcean	S
ncbi	SAMN03648349	SRR2101102	IndianOcean	S
ncbi	SAMN03647350	SRR2100177	IndianOcean	S
ncbi	SAMN03647572	SRR2100399	IndianOcean	S
ncbi	SAMN03648240	SRR2100993	IndianOcean	S
ncbi	SAMN03648335	SRR2101088	IndianOcean	S
ncbi	SAMN03647345	SRR2100172	IndianOcean	S
ncbi	SAMN03647950	SRR2100777	IndianOcean	S
ncbi	SAMN03648079	SRR2100906	IndianOcean	S
ncbi	SAMN03648196	SRR2100949	IndianOcean	S
ncbi	SAMN03648239	SRR2100992	IndianOcean	S
ncbi	SAMN03647416	SRR2100243	IndianOcean	S
ncbi	SAMN03648217	SRR2100970	IndianOcean	S
ncbi	SAMN03647334	SRR2100161	IndianOcean	S
ncbi	SAMN03647429	SRR2100256	IndianOcean	S
ncbi	SAMN03647962	SRR2100789	IndianOcean	S
ncbi	SAMN03648192	SRR2100945	IndianOcean	S
ncbi	SAMN03647348	SRR2100175	IndianOcean	S
ncbi	SAMN03647915	SRR2100742	IndianOcean	S
ncbi	SAMN03648092	SRR2100919	IndianOcean	S
ncbi	SAMN03648229	SRR2100982	IndianOcean	S
ncbi	SAMN03648236	SRR2100989	IndianOcean	S
ncbi	SAMN03648249	SRR2101002	IndianOcean	S
ncbi	SAMN03648392	SRR2101145	IndianOcean	S
ncbi	SAMN03647449	SRR2100276	IndianOcean	S
ncbi	SAMN03648237	SRR2100990	IndianOcean	S
ncbi	SAMN03648301	SRR2101054	IndianOcean	S
ncbi	SAMN03647414	SRR2100241	IndianOcean	S
ncbi	SAMN03648261	SRR2101014	IndianOcean	S
ncbi	SAMN03647404	SRR2100231	IndianOcean	S
ncbi	SAMN03648212	SRR2100965	IndianOcean	S
ncbi	SAMN03647323	SRR2100150	IndianOcean	S
ncbi	SAMN03647447	SRR2100274	IndianOcean	S
ncbi	SAMN03647461	SRR2100288	IndianOcean	R
ncbi	SAMN03647570	SRR2100397	IndianOcean	S
ncbi	SAMN03647976	SRR2100803	IndianOcean	S
ncbi	SAMN03648250	SRR2101003	IndianOcean	S
ncbi	SAMN03648499	SRR2101252	IndianOcean	S
ebi	ERR046881	ERR046881	IndianOcean	S
ebi	ERR038259	ERR038259	IndianOcean	S
ebi	ERR046891	ERR046891	IndianOcean	S
ebi	ERR038258	ERR038258	IndianOcean	S
ebi	ERR046850	ERR046850	IndianOcean	S
ebi	ERR046855	ERR046855	IndianOcean	S
ebi	ERR046824	ERR046824	IndianOcean	S
ebi	ERR046893	ERR046893	IndianOcean	S
ebi	ERR046880	ERR046880	IndianOcean	S
ncbi	SAMN03647265	SRR2100092	IndianOcean	S
ebi	ERR046905	ERR046905	IndianOcean	S
ebi	ERR046945	ERR046945	IndianOcean	S
ebi	ERR046849	ERR046849	IndianOcean	S
ebi	ERR046844	ERR046844	IndianOcean	S
ebi	ERR046898	ERR046898	IndianOcean	S
ebi	ERR046832	ERR046832	IndianOcean	S
ebi	ERR047002	ERR047002	IndianOcean	S
ebi	ERR046907	ERR046907	IndianOcean	S
ebi	ERR046823	ERR046823	IndianOcean	S
ebi	ERR046947	ERR046947	EastAsia	S
ebi	ERR046967	ERR046967	EastAsia	S
ebi	ERR046966	ERR046966	EastAsia	S
ebi	ERR047003	ERR047003	EastAsia	S
ebi	ERR046938	ERR046938	EastAsia	S
ebi	ERR046963	ERR046963	EastAsia	S
ncbi	SAMN03647560	SRR2100387	EastAsia	R
ncbi	SAMN03647546	SRR2100373	EastAsia	S
ebi	ERS389394	ERR400436	EastAsia	S
ebi	ERS389372	ERR400414	EastAsia	S
ncbi	SAMN03647540	SRR2100367	EastAsia	S
ncbi	SAMN03647592	SRR2100419	EastAsia	R
ebi	ERS389405	ERR400447	EastAsia	S
ncbi	SAMN03647440	SRR2100267	EastAsia	S
ebi	ERS389452	ERR400494	EastAsia	S
ncbi	SAMN03647608	SRR2100435	EastAsia	S
ncbi	SAMN03647423	SRR2100250	EastAsia	S
ebi	ERS389439	ERR400481	EastAsia	S
ebi	ERS389403	ERR400445	EastAsia	S
ncbi	SAMN03647430	SRR2100257	EastAsia	S
ebi	ERR551293	ERR551293	EastAsia	S
ebi	ERS389410	ERR400452	EastAsia	S
ncbi	SAMN03647602	SRR2100429	EastAsia	S
ncbi	SAMN03647605	SRR2100432	EastAsia	R
ebi	ERR551538	ERR551538	EastAsia	S
ncbi	SAMN03648337	SRR2101090	EastAsia	S
ncbi	SAMN03647338	SRR2100165	EastAsia	S
ncbi	SAMN03648197	SRR2100950	EastAsia	R
ncbi	SAMN03647400	SRR2100227	EastAsia	S
ncbi	SAMN03647796	SRR2100623	EastAsia	S
ncbi	SAMN03647355	SRR2100182	EastAsia	S
ncbi	SAMN03647564	SRR2100391	EastAsia	S
ncbi	SAMN03647967	SRR2100794	EastAsia	S
ncbi	SAMN03648300	SRR2101053	EastAsia	R
ncbi	SAMN03647930	SRR2100757	EastAsia	S
ncbi	SAMN03648255	SRR2101008	EastAsia	S
ncbi	SAMN03647942	SRR2100769	EastAsia	S
ncbi	SAMN03648357	SRR2101110	EastAsia	S
ncbi	SAMN03647563	SRR2100390	EastAsia	S
ncbi	SAMN03647508	SRR2100335	EastAsia	S
ncbi	SAMN03648084	SRR2100911	EastAsia	S
ncbi	SAMN03648512	SRR2101265	EastAsia	S
ncbi	SAMN03647479	SRR2100306	EastAsia	R
ncbi	SAMN03647800	SRR2100627	EastAsia	S
ebi	ERR551366	ERR551366	EastAsia	S
ebi	ERR552582	ERR552582	EastAsia	S
ebi	ERR551520	ERR551520	EastAsia	S
ebi	ERR552271	ERR552271	EastAsia	S
ebi	ERR550760	ERR550760	EastAsia	S
ebi	ERR550678	ERR550678	EastAsia	S
ebi	ERR551962	ERR551962	EastAsia	S
ebi	ERR551871	ERR551871	EastAsia	S
ebi	ERR550910	ERR550910	EastAsia	S
ebi	ERR552130	ERR552130	EastAsia	S
ebi	ERR552543	ERR552543	EastAsia	S
ebi	ERR552773	ERR552773	EastAsia	S
ebi	ERR552812	ERR552812	EastAsia	S
ebi	ERR550878	ERR550878	EastAsia	S
ebi	ERR551934	ERR551934	EastAsia	S
ebi	ERR552892	ERR552892	EastAsia	S
ebi	ERR552914	ERR552914	EastAsia	S
ebi	ERR553238	ERR553238	EastAsia	S
ebi	ERR553387	ERR553387	EastAsia	S
ebi	ERR553086	ERR553086	EastAsia	S
ebi	ERR552578	ERR552578	EastAsia	S
ebi	ERR551266	ERR551266	EastAsia	S
ebi	ERR553368	ERR553368	EastAsia	S
ebi	ERR552737	ERR552737	EastAsia	S
ebi	ERR551473	ERR551473	EastAsia	S
ebi	ERR553294	ERR553294	EastAsia	S
ebi	ERR551533	ERR551533	EastAsia	S
ebi	ERR552912	ERR552912	EastAsia	S
ebi	ERR551196	ERR551196	EastAsia	R
ebi	ERR551834	ERR551834	EastAsia	S
ebi	ERR553159	ERR553159	EastAsia	S
ebi	ERR551232	ERR551232	EastAsia	S
ebi	ERR551007	ERR551007	EastAsia	S
ebi	ERR551029	ERR551029	EastAsia	S
ebi	ERR553373	ERR553373	EastAsia	S
ebi	ERR551106	ERR551106	EastAsia	S
ebi	ERR552190	ERR552190	EastAsia	S
ebi	ERR550957	ERR550957	EastAsia	S
ebi	ERR552694	ERR552694	EastAsia	S
ebi	ERR552372	ERR552372	EastAsia	S
ebi	ERR550628	ERR550628	EastAsia	S
ebi	ERR552601	ERR552601	EastAsia	S
ebi	ERR551990	ERR551990	EastAsia	S
ebi	ERR552976	ERR552976	EastAsia	S
ebi	ERR551225	ERR551225	EastAsia	S
ebi	ERR552761	ERR552761	EastAsia	S
ebi	ERR553362	ERR553362	EastAsia	S
ebi	ERR038264	ERR038264	CentralAsia	S
ebi	ERR038272	ERR038272	CentralAsia	S
ebi	ERR040089	ERR040089	CentralAsia	S
ebi	ERR040093	ERR040093	CentralAsia	S
ebi	ERR040086	ERR040086	CentralAsia	S
ebi	ERR040087	ERR040087	CentralAsia	S
ebi	ERR038280	ERR038280	CentralAsia	S
ebi	ERR038260	ERR038260	CentralAsia	S
ebi	ERR038269	ERR038269	CentralAsia	S
ncbi	SAMN03647262	SRR2100089	CentralAsia	S
ebi	ERR046895	ERR046895	CentralAsia	S
ebi	ERR040091	ERR040091	CentralAsia	S
ebi	ERR038262	ERR038262	CentralAsia	S
ebi	ERR038273	ERR038273	CentralAsia	S
ebi	ERR038271	ERR038271	CentralAsia	S
ebi	ERR040090	ERR040090	CentralAsia	S
ncbi	SAMN03647241	SRR2100068	CentralAsia	S
ebi	ERR038270	ERR038270	CentralAsia	S
ebi	ERR046730	ERR046730	CentralAsia	S
ncbi	SAMN03647259	SRR2100086	CentralAsia	S
ebi	ERR040107	ERR040107	CentralAsia	S
ebi	ERR038265	ERR038265	CentralAsia	S
ebi	ERR038263	ERR038263	CentralAsia	S
ebi	ERR046862	ERR046862	CentralAsia	S
ebi	ERR046780	ERR046780	CentralAsia	S
ncbi	SAMN03647260	SRR2100087	CentralAsia	S
ebi	ERR046847	ERR046847	CentralAsia	S
ebi	ERR039324	ERR039324	CentralAsia	S
ebi	ERR038266	ERR038266	CentralAsia	S
ebi	ERR039334	ERR039334	CentralAsia	S
ebi	ERR046769	ERR046769	CentralAsia	S
ebi	ERR038298	ERR038298	CentralAsia	S
ebi	ERR040088	ERR040088	CentralAsia	S
ncbi	SAMN03647251	SRR2100078	CentralAsia	S
ebi	ERR038288	ERR038288	CentralAsia	S
ebi	ERR040106	ERR040106	CentralAsia	S
ebi	ERR046846	ERR046846	CentralAsia	S
ebi	ERR039331	ERR039331	CentralAsia	S
ebi	ERR040108	ERR040108	CentralAsia	S
ebi	ERR038287	ERR038287	CentralAsia	S
ncbi	SAMN03647264	SRR2100091	CentralAsia	S
ncbi	SAMN03647258	SRR2100085	CentralAsia	S
ebi	ERR038300	ERR038300	CentralAsia	S
ebi	ERR039332	ERR039332	CentralAsia	S
ebi	ERR038299	ERR038299	CentralAsia	S
ebi	ERR046779	ERR046779	CentralAsia	S
ebi	ERR046775	ERR046775	CentralAsia	S
ebi	ERR046866	ERR046866	CentralAsia	S
ebi	ERR046936	ERR046936	CentralAsia	S
ebi	ERR046867	ERR046867	CentralAsia	S
ebi	ERR039333	ERR039333	CentralAsia	S
ncbi	SAMN03647254	SRR2100081	CentralAsia	S
ebi	ERR046854	ERR046854	CentralAsia	S
ebi	ERR046845	ERR046845	CentralAsia	S
ebi	ERR046921	ERR046921	CentralAsia	S
ebi	ERR046729	ERR046729	CentralAsia	S
ebi	ERR046857	ERR046857	CentralAsia	S
ebi	ERR046863	ERR046863	CentralAsia	S
ebi	ERR046889	ERR046889	CentralAsia	S
ebi	ERR046770	ERR046770	CentralAsia	S
ebi	ERR038261	ERR038261	CentralAsia	S
ncbi	SAMN03647250	SRR2100077	CentralAsia	S
ncbi	SAMN03647252	SRR2100079	CentralAsia	S
ebi	ERR039323	ERR039323	CentralAsia	S
ebi	ERR046965	ERR046965	CentralAsia	S
ebi	ERR046882	ERR046882	CentralAsia	S
ebi	ERR046883	ERR046883	CentralAsia	S
ebi	ERR046772	ERR046772	CentralAsia	S
ebi	ERR046942	ERR046942	CentralAsia	S
ebi	ERR046939	ERR046939	CentralAsia	S
ncbi	SAMN03647263	SRR2100090	CentralAsia	S
ebi	ERR046941	ERR046941	CentralAsia	S
ncbi	SAMN03647249	SRR2100076	CentralAsia	S
ebi	ERR046860	ERR046860	CentralAsia	S
ncbi	SAMN03647256	SRR2100083	CentralAsia	S
ncbi	SAMN03647275	SRR2100102	CentralAsia	S
ncbi	SAMN03647314	SRR2100141	CentralAsia	S
ncbi	SAMN03647283	SRR2100110	CentralAsia	S
ebi	ERR046858	ERR046858	CentralAsia	S
ebi	ERR046969	ERR046969	CentralAsia	S
ebi	ERR046940	ERR046940	CentralAsia	S
ebi	ERR072025	ERR072025	CentralAsia	S
ncbi	SAMN03647248	SRR2100075	CentralAsia	S
ebi	ERR046983	ERR046983	CentralAsia	S
ebi	ERR072024	ERR072024	CentralAsia	S
ncbi	SAMN03647253	SRR2100080	CentralAsia	S
ncbi	SAMN03647285	SRR2100112	CentralAsia	S
ncbi	SAMN03647306	SRR2100133	CentralAsia	S
ebi	ERR072021	ERR072021	CentralAsia	S
ebi	ERR046914	ERR046914	CentralAsia	S
ncbi	SAMN03647255	SRR2100082	CentralAsia	S
ebi	ERR072094	ERR072094	CentralAsia	S
ncbi	SAMN03647539	SRR2100366	CentralAsia	S
ncbi	SAMN03647553	SRR2100380	CentralAsia	S
ncbi	SAMN03647544	SRR2100371	CentralAsia	S
ncbi	SAMN03647548	SRR2100375	CentralAsia	S
ncbi	SAMN03647545	SRR2100372	CentralAsia	S
ncbi	SAMN03647557	SRR2100384	CentralAsia	S
ncbi	SAMN03647537	SRR2100364	CentralAsia	S
ncbi	SAMN03647549	SRR2100376	CentralAsia	R
ncbi	SAMN03647558	SRR2100385	CentralAsia	R
ncbi	SAMN03647551	SRR2100378	CentralAsia	S
ncbi	SAMN03647541	SRR2100368	CentralAsia	S
ncbi	SAMN03647420	SRR2100247	CentralAsia	S
ebi	ERS389393	ERR400435	CentralAsia	S
ncbi	SAMN03647583	SRR2100410	CentralAsia	S
ncbi	SAMN03647622	SRR2100449	CentralAsia	S
ebi	ERR550955	ERR550955	CentralAsia	S
ncbi	SAMN03647408	SRR2100235	CentralAsia	S
ncbi	SAMN03647365	SRR2100192	CentralAsia	S
ncbi	SAMN03647431	SRR2100258	CentralAsia	S
ebi	ERS389348	ERR400390	CentralAsia	S
ebi	ERS389445	ERR400487	CentralAsia	S
ebi	ERS389447	ERR400489	CentralAsia	S
ebi	ERS389455	ERR400497	CentralAsia	S
ebi	ERS389434	ERR400476	CentralAsia	S
ncbi	SAMN03647542	SRR2100369	CentralAsia	S
ebi	ERR552863	ERR552863	CentralAsia	S
ebi	ERS389360	ERR400402	CentralAsia	S
ebi	ERS389412	ERR400454	CentralAsia	S
ncbi	SAMN03647397	SRR2100224	CentralAsia	S
ebi	ERS389381	ERR400423	CentralAsia	S
ebi	ERS389463	ERR400505	CentralAsia	S
ebi	ERS389428	ERR400470	CentralAsia	S
ncbi	SAMN03647620	SRR2100447	CentralAsia	S
ebi	ERS389426	ERR400468	CentralAsia	S
ncbi	SAMN03647621	SRR2100448	CentralAsia	S
ncbi	SAMN03647604	SRR2100431	CentralAsia	S
ebi	ERS389366	ERR400408	CentralAsia	S
ncbi	SAMN03647389	SRR2100216	CentralAsia	S
ncbi	SAMN03647578	SRR2100405	CentralAsia	S
ebi	ERS389359	ERR400401	CentralAsia	S
ncbi	SAMN03647432	SRR2100259	CentralAsia	S
ncbi	SAMN03647421	SRR2100248	CentralAsia	S
ebi	ERS389404	ERR400446	CentralAsia	S
ncbi	SAMN03647368	SRR2100195	CentralAsia	S
ncbi	SAMN03647538	SRR2100365	CentralAsia	S
ncbi	SAMN03647577	SRR2100404	CentralAsia	S
ncbi	SAMN03647609	SRR2100436	CentralAsia	S
ebi	ERS389423	ERR400465	CentralAsia	S
ncbi	SAMN03647441	SRR2100268	CentralAsia	S
ncbi	SAMN03647971	SRR2100798	CentralAsia	S
ncbi	SAMN03647378	SRR2100205	CentralAsia	S
ebi	ERS389380	ERR400422	CentralAsia	S
ncbi	SAMN03647398	SRR2100225	CentralAsia	S
ncbi	SAMN03647624	SRR2100451	CentralAsia	S
ncbi	SAMN03647496	SRR2100323	CentralAsia	S
ebi	ERS389435	ERR400477	CentralAsia	S
ncbi	SAMN03647794	SRR2100621	CentralAsia	S
ncbi	SAMN03647921	SRR2100748	CentralAsia	S
ncbi	SAMN03647536	SRR2100363	CentralAsia	S
ncbi	SAMN03647584	SRR2100411	CentralAsia	S
ebi	ERS389350	ERR400392	CentralAsia	S
ncbi	SAMN03647934	SRR2100761	CentralAsia	S
ncbi	SAMN03647442	SRR2100269	CentralAsia	S
ncbi	SAMN03647953	SRR2100780	CentralAsia	S
ebi	ERS389409	ERR400451	CentralAsia	S
ncbi	SAMN03647410	SRR2100237	CentralAsia	S
ncbi	SAMN03647409	SRR2100236	CentralAsia	S
ncbi	SAMN03648205	SRR2100958	CentralAsia	S
ncbi	SAMN03647328	SRR2100155	CentralAsia	S
ncbi	SAMN03647791	SRR2100618	CentralAsia	S
ncbi	SAMN03647329	SRR2100156	CentralAsia	S
ncbi	SAMN03648278	SRR2101031	CentralAsia	S
ncbi	SAMN03647349	SRR2100176	CentralAsia	S
ncbi	SAMN03647927	SRR2100754	CentralAsia	S
ncbi	SAMN03648407	SRR2101160	CentralAsia	S
ncbi	SAMN03647340	SRR2100167	CentralAsia	S
ncbi	SAMN03647727	SRR2100554	CentralAsia	S
ncbi	SAMN03647991	SRR2100818	CentralAsia	S
ncbi	SAMN03648095	SRR2100922	CentralAsia	S
ncbi	SAMN03648281	SRR2101034	CentralAsia	S
ncbi	SAMN03647325	SRR2100152	CentralAsia	S
ncbi	SAMN03648285	SRR2101038	CentralAsia	S
ncbi	SAMN03647324	SRR2100151	CentralAsia	S
ncbi	SAMN03648202	SRR2100955	CentralAsia	S
ncbi	SAMN03648290	SRR2101043	CentralAsia	S
ncbi	SAMN03647327	SRR2100154	CentralAsia	S
ncbi	SAMN03648269	SRR2101022	CentralAsia	S
ncbi	SAMN03648292	SRR2101045	CentralAsia	S
ncbi	SAMN03648175	SRR2100928	CentralAsia	S
ncbi	SAMN03648187	SRR2100940	CentralAsia	S
ncbi	SAMN03648247	SRR2101000	CentralAsia	S
ncbi	SAMN03648280	SRR2101033	CentralAsia	S
ncbi	SAMN03647388	SRR2100215	CentralAsia	S
ncbi	SAMN03648190	SRR2100943	CentralAsia	S
ncbi	SAMN03648191	SRR2100944	CentralAsia	S
ncbi	SAMN03648274	SRR2101027	CentralAsia	S
ncbi	SAMN03648279	SRR2101032	CentralAsia	S
ncbi	SAMN03647947	SRR2100774	CentralAsia	S
ncbi	SAMN03648268	SRR2101021	CentralAsia	S
ncbi	SAMN03648272	SRR2101025	CentralAsia	S
ncbi	SAMN03648090	SRR2100917	CentralAsia	S
ncbi	SAMN03648094	SRR2100921	CentralAsia	R
ncbi	SAMN03648194	SRR2100947	CentralAsia	S
ncbi	SAMN03648218	SRR2100971	CentralAsia	S
ncbi	SAMN03648219	SRR2100972	CentralAsia	S
ncbi	SAMN03648273	SRR2101026	CentralAsia	S
ncbi	SAMN03648282	SRR2101035	CentralAsia	S
ncbi	SAMN03648436	SRR2101189	CentralAsia	S
ncbi	SAMN03647936	SRR2100763	CentralAsia	S
ncbi	SAMN03647958	SRR2100785	CentralAsia	S
ncbi	SAMN03648179	SRR2100932	CentralAsia	S
ncbi	SAMN03648200	SRR2100953	CentralAsia	S
ncbi	SAMN03648228	SRR2100981	CentralAsia	S
ncbi	SAMN03648342	SRR2101095	CentralAsia	S
ncbi	SAMN03648184	SRR2100937	CentralAsia	S
ncbi	SAMN03647335	SRR2100162	CentralAsia	S
ncbi	SAMN03647739	SRR2100566	CentralAsia	S
ncbi	SAMN03648246	SRR2100999	CentralAsia	S
ncbi	SAMN03648297	SRR2101050	CentralAsia	S
ncbi	SAMN03648352	SRR2101105	CentralAsia	S
ncbi	SAMN03648415	SRR2101168	CentralAsia	S
ncbi	SAMN03648216	SRR2100969	CentralAsia	S
ncbi	SAMN03648283	SRR2101036	CentralAsia	S
ncbi	SAMN03647419	SRR2100246	CentralAsia	S
ncbi	SAMN03647938	SRR2100765	CentralAsia	S
ncbi	SAMN03647988	SRR2100815	CentralAsia	S
ncbi	SAMN03648174	SRR2100927	CentralAsia	S
ncbi	SAMN03648207	SRR2100960	CentralAsia	S
ncbi	SAMN03647933	SRR2100760	CentralAsia	S
ncbi	SAMN03647945	SRR2100772	CentralAsia	S
ncbi	SAMN03648270	SRR2101023	CentralAsia	R
ncbi	SAMN03648298	SRR2101051	CentralAsia	S
ncbi	SAMN03647740	SRR2100567	CentralAsia	S
ncbi	SAMN03647413	SRR2100240	CentralAsia	S
ncbi	SAMN03647446	SRR2100273	CentralAsia	S
ncbi	SAMN03647534	SRR2100361	CentralAsia	S
ncbi	SAMN03647955	SRR2100782	CentralAsia	S
ncbi	SAMN03648266	SRR2101019	CentralAsia	S
ncbi	SAMN03648277	SRR2101030	CentralAsia	S
ncbi	SAMN03647451	SRR2100278	CentralAsia	S
ncbi	SAMN03647454	SRR2100281	CentralAsia	S
ncbi	SAMN03647466	SRR2100293	CentralAsia	S
ncbi	SAMN03647467	SRR2100294	CentralAsia	R
ncbi	SAMN03647954	SRR2100781	CentralAsia	S
ncbi	SAMN03648275	SRR2101028	CentralAsia	S
ncbi	SAMN03647120	SRR2099947	CentralAsia	S
ncbi	SAMN03647959	SRR2100786	CentralAsia	S
ncbi	SAMN03648251	SRR2101004	CentralAsia	S
ncbi	SAMN03648303	SRR2101056	CentralAsia	S
ncbi	SAMN03647108	SRR2099935	CentralAsia	S
ncbi	SAMN03647346	SRR2100173	CentralAsia	S
ncbi	SAMN03647501	SRR2100328	CentralAsia	S
ncbi	SAMN03647784	SRR2100611	CentralAsia	S
ncbi	SAMN03647929	SRR2100756	CentralAsia	S
ncbi	SAMN03648178	SRR2100931	CentralAsia	S
ncbi	SAMN03648356	SRR2101109	CentralAsia	S
ncbi	SAMN03648489	SRR2101242	CentralAsia	S
ncbi	SAMN03647464	SRR2100291	CentralAsia	S
ncbi	SAMN03647487	SRR2100314	CentralAsia	S
ncbi	SAMN03647928	SRR2100755	CentralAsia	S
ncbi	SAMN03647964	SRR2100791	CentralAsia	S
ncbi	SAMN03648214	SRR2100967	CentralAsia	S
ncbi	SAMN03648234	SRR2100987	CentralAsia	S
ncbi	SAMN03648245	SRR2100998	CentralAsia	No
ncbi	SAMN03648409	SRR2101162	CentralAsia	S
ncbi	SAMN03647384	SRR2100211	CentralAsia	S
ncbi	SAMN03647685	SRR2100512	CentralAsia	S
ncbi	SAMN03647782	SRR2100609	CentralAsia	S
ncbi	SAMN03648235	SRR2100988	CentralAsia	S
ncbi	SAMN03647374	SRR2100201	CentralAsia	S
ncbi	SAMN03647648	SRR2100475	CentralAsia	S
ncbi	SAMN03647946	SRR2100773	CentralAsia	S
ncbi	SAMN03647973	SRR2100800	CentralAsia	S
ncbi	SAMN03648276	SRR2101029	CentralAsia	S
ncbi	SAMN03648384	SRR2101137	CentralAsia	S
ncbi	SAMN03647465	SRR2100292	CentralAsia	S
ncbi	SAMN03648181	SRR2100934	CentralAsia	S
ncbi	SAMN03648434	SRR2101187	CentralAsia	S
ebi	ERR551224	ERR551224	CentralAsia	S
ebi	ERR553296	ERR553296	CentralAsia	S
ebi	ERR550764	ERR550764	CentralAsia	R
ebi	ERR552722	ERR552722	CentralAsia	S
ebi	ERR550745	ERR550745	CentralAsia	S
ebi	ERR552567	ERR552567	CentralAsia	S
ebi	ERR553065	ERR553065	CentralAsia	S
ebi	ERR553100	ERR553100	CentralAsia	S
ebi	ERR552861	ERR552861	CentralAsia	S
ebi	ERR552146	ERR552146	CentralAsia	S
ebi	ERR551260	ERR551260	CentralAsia	S
ebi	ERR551658	ERR551658	CentralAsia	S
ebi	ERR552820	ERR552820	CentralAsia	S
ebi	ERR550746	ERR550746	CentralAsia	S
ebi	ERR552600	ERR552600	CentralAsia	S
ebi	ERR551751	ERR551751	CentralAsia	S
ebi	ERR553349	ERR553349	CentralAsia	S
ebi	ERR552264	ERR552264	CentralAsia	S
ebi	ERR552920	ERR552920	CentralAsia	S
ebi	ERR552862	ERR552862	CentralAsia	S
ebi	ERR551013	ERR551013	CentralAsia	S
ebi	ERR553283	ERR553283	CentralAsia	S
ebi	ERR551916	ERR551916	CentralAsia	S
ebi	ERR550876	ERR550876	CentralAsia	S
ebi	ERR552715	ERR552715	CentralAsia	S
ebi	ERR551270	ERR551270	CentralAsia	S
ebi	ERR550662	ERR550662	CentralAsia	S
ebi	ERR550796	ERR550796	CentralAsia	S
ebi	ERR552233	ERR552233	CentralAsia	S
ebi	ERR550880	ERR550880	CentralAsia	S
ebi	ERR550774	ERR550774	CentralAsia	S
ebi	ERR550699	ERR550699	CentralAsia	S
ebi	ERR551356	ERR551356	CentralAsia	S
ebi	ERR551936	ERR551936	CentralAsia	S
ebi	ERR552717	ERR552717	CentralAsia	S
ebi	ERR551837	ERR551837	CentralAsia	S
ebi	ERR551559	ERR551559	CentralAsia	S
ebi	ERR552539	ERR552539	CentralAsia	S
ebi	ERR551663	ERR551663	CentralAsia	S
ebi	ERR550710	ERR550710	CentralAsia	S
ebi	ERR551876	ERR551876	CentralAsia	S
ebi	ERR550948	ERR550948	CentralAsia	S
ebi	ERR550629	ERR550629	CentralAsia	S
ebi	ERR551396	ERR551396	CentralAsia	S
ebi	ERR552609	ERR552609	CentralAsia	S
ebi	ERR038274	ERR038274	European	S
ebi	ERR040094	ERR040094	European	S
ncbi	SAMN03647239	SRR2100066	European	S
ebi	ERR040105	ERR040105	European	S
ebi	ERR038277	ERR038277	European	S
ebi	ERR038256	ERR038256	European	S
ebi	ERR038286	ERR038286	European	S
ebi	ERR039326	ERR039326	European	S
ebi	ERR040095	ERR040095	European	S
ebi	ERR046875	ERR046875	European	S
ebi	ERR038276	ERR038276	European	S
ebi	ERR039337	ERR039337	European	S
ebi	ERR040102	ERR040102	European	S
ebi	ERR038281	ERR038281	European	S
ebi	ERR040096	ERR040096	European	S
ebi	ERR040101	ERR040101	European	S
ebi	ERR038292	ERR038292	European	S
ebi	ERR039342	ERR039342	European	S
ebi	ERR040099	ERR040099	European	S
ebi	ERR038279	ERR038279	European	S
ebi	ERR040097	ERR040097	European	S
ebi	ERR040109	ERR040109	European	S
ebi	ERR038275	ERR038275	European	S
ebi	ERR046894	ERR046894	European	S
ebi	ERR040100	ERR040100	European	S
ebi	ERR046972	ERR046972	European	S
ebi	ERR046864	ERR046864	European	S
ebi	ERR046840	ERR046840	European	S
ebi	ERR039338	ERR039338	European	S
ebi	ERR040104	ERR040104	European	S
ebi	ERR038282	ERR038282	European	S
ebi	ERR039336	ERR039336	European	S
ebi	ERR038283	ERR038283	European	S
ebi	ERR038285	ERR038285	European	S
ebi	ERR038284	ERR038284	European	S
ebi	ERR039340	ERR039340	European	S
ebi	ERR040098	ERR040098	European	S
ebi	ERR038257	ERR038257	European	S
ebi	ERR040103	ERR040103	European	S
ebi	ERR038255	ERR038255	European	S
ebi	ERR046795	ERR046795	European	S
ebi	ERR039345	ERR039345	European	S
ebi	ERR046920	ERR046920	European	S
ebi	ERR039344	ERR039344	European	S
ebi	ERR038290	ERR038290	European	S
ebi	ERR038291	ERR038291	European	S
ebi	ERR046865	ERR046865	European	S
ebi	ERR039330	ERR039330	European	S
ebi	ERR046761	ERR046761	European	S
ebi	ERR038278	ERR038278	European	S
ebi	ERR038295	ERR038295	European	S
ebi	ERR046843	ERR046843	European	S
ncbi	SAMN03647240	SRR2100067	European	S
ebi	ERR046783	ERR046783	European	S
ebi	ERR046841	ERR046841	European	S
ebi	ERR039346	ERR039346	European	S
ebi	ERR038254	ERR038254	European	S
ebi	ERR046768	ERR046768	European	S
ebi	ERR038293	ERR038293	European	S
ebi	ERR039341	ERR039341	European	S
ebi	ERR046834	ERR046834	European	S
ebi	ERR046781	ERR046781	European	S
ebi	ERR046794	ERR046794	European	S
ebi	ERR039343	ERR039343	European	S
ebi	ERR046796	ERR046796	European	R
ebi	ERR039329	ERR039329	European	S
ebi	ERR046876	ERR046876	European	S
ebi	ERR046800	ERR046800	European	S
ebi	ERR039339	ERR039339	European	S
ebi	ERR039335	ERR039335	European	S
ebi	ERR046820	ERR046820	European	S
ebi	ERR038294	ERR038294	European	S
ebi	ERR039327	ERR039327	European	S
ebi	ERR046869	ERR046869	European	S
ebi	ERR046975	ERR046975	European	S
ebi	ERR046765	ERR046765	European	S
ebi	ERR039325	ERR039325	European	S
ebi	ERR038296	ERR038296	European	S
ebi	ERR046919	ERR046919	European	S
ebi	ERR039328	ERR039328	European	S
ebi	ERR046751	ERR046751	European	S
ebi	ERR046888	ERR046888	European	S
ebi	ERR046784	ERR046784	European	S
ebi	ERR046758	ERR046758	European	S
ebi	ERR046766	ERR046766	European	S
ebi	ERR046821	ERR046821	European	No
ebi	ERR046842	ERR046842	European	S
ebi	ERR047016	ERR047016	European	S
ebi	ERR046776	ERR046776	European	S
ebi	ERR046797	ERR046797	European	S
ebi	ERR046852	ERR046852	European	S
ebi	ERR046755	ERR046755	European	S
ebi	ERR046756	ERR046756	European	S
ebi	ERR046792	ERR046792	European	S
ebi	ERR046734	ERR046734	European	S
ebi	ERR046741	ERR046741	European	S
ebi	ERR046732	ERR046732	European	S
ebi	ERR046737	ERR046737	European	S
ebi	ERR046764	ERR046764	European	S
ebi	ERR046738	ERR046738	European	S
ebi	ERR046878	ERR046878	European	S
ebi	ERR046744	ERR046744	European	S
ebi	ERR046777	ERR046777	European	S
ncbi	SAMN03647246	SRR2100073	European	S
ebi	ERR046745	ERR046745	European	S
ebi	ERR046853	ERR046853	European	S
ebi	ERR046953	ERR046953	European	S
ebi	ERR046799	ERR046799	European	S
ebi	ERR046923	ERR046923	European	S
ebi	ERR046762	ERR046762	European	S
ebi	ERR046767	ERR046767	European	S
ebi	ERR046739	ERR046739	European	S
ebi	ERR046735	ERR046735	European	S
ebi	ERR046733	ERR046733	European	S
ebi	ERR046887	ERR046887	European	S
ebi	ERR046746	ERR046746	European	S
ebi	ERR046763	ERR046763	European	S
ebi	ERR046930	ERR046930	European	S
ebi	ERR046785	ERR046785	European	S
ebi	ERR046759	ERR046759	European	S
ebi	ERR046943	ERR046943	European	S
ebi	ERR046952	ERR046952	European	S
ebi	ERR046743	ERR046743	European	S
ebi	ERR046782	ERR046782	European	S
ebi	ERR046890	ERR046890	European	S
ebi	ERR046753	ERR046753	European	S
ebi	ERR046788	ERR046788	European	S
ebi	ERR047005	ERR047005	European	S
ebi	ERR046839	ERR046839	European	S
ebi	ERR046917	ERR046917	European	R
ebi	ERR046831	ERR046831	European	S
ebi	ERR046964	ERR046964	European	S
ebi	ERR046760	ERR046760	European	S
ncbi	SAMN03647244	SRR2100071	European	S
ebi	ERR046798	ERR046798	European	S
ebi	ERR046879	ERR046879	European	S
ebi	ERR046922	ERR046922	European	S
ebi	ERR046859	ERR046859	European	S
ebi	ERR046958	ERR046958	European	S
ebi	ERR046778	ERR046778	European	S
ebi	ERR046825	ERR046825	European	S
ebi	ERR046786	ERR046786	European	S
ebi	ERR046924	ERR046924	European	S
ebi	ERR046929	ERR046929	European	S
ebi	ERR046912	ERR046912	European	S
ebi	ERR047008	ERR047008	European	S
ebi	ERR046948	ERR046948	European	S
ebi	ERR046910	ERR046910	European	S
ebi	ERR046996	ERR046996	European	S
ebi	ERR047006	ERR047006	European	S
ebi	ERR047011	ERR047011	European	S
ebi	ERR047012	ERR047012	European	S
ebi	ERR046904	ERR046904	European	S
ebi	ERR046937	ERR046937	European	No
ebi	ERR047000	ERR047000	European	S
ebi	ERR046901	ERR046901	European	S
ebi	ERR046997	ERR046997	European	S
ncbi	SAMN03647273	SRR2100100	European	S
ncbi	SAMN03647270	SRR2100097	European	R
ebi	ERR046897	ERR046897	European	S
ebi	ERR046993	ERR046993	European	S
ebi	ERR046752	ERR046752	European	S
ebi	ERR046877	ERR046877	European	S
ebi	ERR046911	ERR046911	European	S
ebi	ERR047007	ERR047007	European	S
ebi	ERR046925	ERR046925	European	S
ebi	ERR047010	ERR047010	European	S
ncbi	SAMN03647243	SRR2100070	European	S
ebi	ERR046913	ERR046913	European	S
ebi	ERR047009	ERR047009	European	S
ebi	ERR046957	ERR046957	European	S
ebi	ERR046819	ERR046819	European	S
ebi	ERR046951	ERR046951	European	S
ncbi	SAMN03647276	SRR2100103	European	S
ebi	ERR047014	ERR047014	European	S
ncbi	SAMN03647274	SRR2100101	European	S
ebi	ERR046992	ERR046992	European	S
ebi	ERR046874	ERR046874	European	S
ebi	ERR072036	ERR072036	European	S
ncbi	SAMN03647242	SRR2100069	European	S
ebi	ERR046988	ERR046988	European	S
ebi	ERR046884	ERR046884	European	S
ebi	ERR047013	ERR047013	European	S
ebi	ERR046885	ERR046885	European	S
ebi	ERR046908	ERR046908	European	S
ebi	ERR047004	ERR047004	European	S
ebi	ERR046837	ERR046837	European	S
ebi	ERR046926	ERR046926	European	S
ebi	ERR046932	ERR046932	European	S
ebi	ERR072041	ERR072041	European	S
ebi	ERR046981	ERR046981	European	S
ebi	ERR072039	ERR072039	European	S
ebi	ERR046833	ERR046833	European	S
ebi	ERR046995	ERR046995	European	S
ncbi	SAMN03647277	SRR2100104	European	S
ebi	ERR046851	ERR046851	European	S
ebi	ERR046950	ERR046950	European	S
ebi	ERR046960	ERR046960	European	S
ebi	ERR046873	ERR046873	European	S
ebi	ERR072037	ERR072037	European	No
ebi	ERR046791	ERR046791	European	S
ebi	ERR072020	ERR072020	European	S
ebi	ERR046946	ERR046946	European	S
ebi	ERR046990	ERR046990	European	S
ncbi	SAMN03647556	SRR2100383	European	S
ncbi	SAMN03647552	SRR2100379	European	S
ncbi	SAMN03647554	SRR2100381	European	S
ebi	ERR552110	ERR552110	European	S
ncbi	SAMN03647559	SRR2100386	European	S
ncbi	SAMN03647547	SRR2100374	European	S
ncbi	SAMN03647555	SRR2100382	European	S
ebi	ERR551406	ERR551406	European	S
ebi	ERR552353	ERR552353	European	S
ncbi	SAMN03647550	SRR2100377	European	S
ebi	ERR552214	ERR552214	European	S
ncbi	SAMN03647593	SRR2100420	European	S
ebi	ERS389398	ERR400440	European	S
ncbi	SAMN03647435	SRR2100262	European	S
ebi	ERR552581	ERR552581	European	S
ebi	ERR552657	ERR552657	European	S
ncbi	SAMN03647612	SRR2100439	European	S
ebi	ERS389352	ERR400394	European	S
ncbi	SAMN03647580	SRR2100407	European	S
ebi	ERR552051	ERR552051	European	S
ebi	ERS389399	ERR400441	European	S
ebi	ERS389437	ERR400479	European	S
ebi	ERS389431	ERR400473	European	S
ncbi	SAMN03647594	SRR2100421	European	S
ebi	ERR552866	ERR552866	European	S
ebi	ERS389356	ERR400398	European	S
ebi	ERS389377	ERR400419	European	S
ebi	ERS389383	ERR400425	European	S
ncbi	SAMN03647585	SRR2100412	European	S
ebi	ERR551375	ERR551375	European	S
ncbi	SAMN03647581	SRR2100408	European	S
ncbi	SAMN03647590	SRR2100417	European	S
ebi	ERR551267	ERR551267	European	S
ebi	ERS389449	ERR400491	European	S
ncbi	SAMN03647433	SRR2100260	European	S
ebi	ERS389384	ERR400426	European	S
ebi	ERS389395	ERR400437	European	S
ebi	ERS389407	ERR400449	European	S
ncbi	SAMN03647597	SRR2100424	European	S
ncbi	SAMN03647589	SRR2100416	European	S
ebi	ERS389400	ERR400442	European	S
ebi	ERS389456	ERR400498	European	S
ebi	ERS389420	ERR400462	European	S
ebi	ERS389441	ERR400483	European	S
ebi	ERR551783	ERR551783	European	S
ebi	ERS389458	ERR400500	European	S
ncbi	SAMN03647575	SRR2100402	European	S
ncbi	SAMN03647617	SRR2100444	European	S
ebi	ERS389419	ERR400461	European	S
ebi	ERS389433	ERR400475	European	S
ncbi	SAMN03647434	SRR2100261	European	S
ncbi	SAMN03647412	SRR2100239	European	No
ebi	ERS389351	ERR400393	European	S
ebi	ERR553138	ERR553138	European	S
ebi	ERR553235	ERR553235	European	S
ebi	ERS389390	ERR400432	European	S
ncbi	SAMN03647596	SRR2100423	European	S
ncbi	SAMN03647582	SRR2100409	European	S
ncbi	SAMN03647379	SRR2100206	European	S
ebi	ERS389448	ERR400490	European	S
ncbi	SAMN03647619	SRR2100446	European	S
ebi	ERR552665	ERR552665	European	S
ebi	ERS389367	ERR400409	European	S
ncbi	SAMN03647371	SRR2100198	European	S
ncbi	SAMN03647587	SRR2100414	European	S
ebi	ERR550877	ERR550877	European	S
ebi	ERR551505	ERR551505	European	S
ncbi	SAMN03647579	SRR2100406	European	S
ncbi	SAMN03647931	SRR2100758	European	S
ebi	ERR552027	ERR552027	European	S
ncbi	SAMN03647375	SRR2100202	European	S
ebi	ERS389415	ERR400457	European	S
ncbi	SAMN03647422	SRR2100249	European	S
ncbi	SAMN03647924	SRR2100751	European	S
ncbi	SAMN03647399	SRR2100226	European	S
ebi	ERR552584	ERR552584	European	S
ebi	ERR552742	ERR552742	European	S
ncbi	SAMN03647341	SRR2100168	European	S
ncbi	SAMN03647987	SRR2100814	European	S
ncbi	SAMN03647359	SRR2100186	European	S
ncbi	SAMN03647366	SRR2100193	European	S
ncbi	SAMN03647425	SRR2100252	European	S
ncbi	SAMN03647948	SRR2100775	European	S
ebi	ERR550975	ERR550975	European	S
ebi	ERR551050	ERR551050	European	S
ncbi	SAMN03647926	SRR2100753	European	S
ebi	ERR552063	ERR552063	European	S
ebi	ERS389385	ERR400427	European	S
ncbi	SAMN03647321	SRR2100148	European	S
ncbi	SAMN03647360	SRR2100187	European	S
ncbi	SAMN03647367	SRR2100194	European	S
ncbi	SAMN03647562	SRR2100389	European	R
ebi	ERR550769	ERR550769	European	S
ebi	ERR551080	ERR551080	European	S
ncbi	SAMN03647979	SRR2100806	European	S
ncbi	SAMN03647567	SRR2100394	European	S
ncbi	SAMN03648209	SRR2100962	European	S
ncbi	SAMN03648286	SRR2101039	European	R
ncbi	SAMN03648340	SRR2101093	European	S
ncbi	SAMN03647326	SRR2100153	European	S
ncbi	SAMN03647438	SRR2100265	European	S
ncbi	SAMN03647925	SRR2100752	European	S
ncbi	SAMN03647969	SRR2100796	European	S
ncbi	SAMN03648199	SRR2100952	European	S
ebi	ERR552975	ERR552975	European	S
ncbi	SAMN03647387	SRR2100214	European	S
ncbi	SAMN03648203	SRR2100956	European	S
ncbi	SAMN03648171	SRR2100924	European	S
ebi	ERR552813	ERR552813	European	S
ncbi	SAMN03647418	SRR2100245	European	S
ncbi	SAMN03647424	SRR2100251	European	S
ncbi	SAMN03647713	SRR2100540	European	S
ncbi	SAMN03648391	SRR2101144	European	S
ebi	ERR551294	ERR551294	European	S
ncbi	SAMN03647956	SRR2100783	European	S
ncbi	SAMN03648248	SRR2101001	European	S
ncbi	SAMN03648284	SRR2101037	European	S
ebi	ERR550871	ERR550871	European	S
ncbi	SAMN03647957	SRR2100784	European	S
ncbi	SAMN03647965	SRR2100792	European	S
ncbi	SAMN03648086	SRR2100913	European	S
ncbi	SAMN03648339	SRR2101092	European	S
ncbi	SAMN03647923	SRR2100750	European	S
ncbi	SAMN03648288	SRR2101041	European	S
ncbi	SAMN03648077	SRR2100904	European	S
ncbi	SAMN03648193	SRR2100946	European	S
ncbi	SAMN03647339	SRR2100166	European	S
ncbi	SAMN03647383	SRR2100210	European	S
ncbi	SAMN03648263	SRR2101016	European	S
ncbi	SAMN03648294	SRR2101047	European	S
ncbi	SAMN03647535	SRR2100362	European	S
ncbi	SAMN03647911	SRR2100738	European	S
ncbi	SAMN03647932	SRR2100759	European	S
ncbi	SAMN03648078	SRR2100905	European	S
ncbi	SAMN03648182	SRR2100935	European	S
ncbi	SAMN03648254	SRR2101007	European	S
ncbi	SAMN03648291	SRR2101044	European	S
ncbi	SAMN03648208	SRR2100961	European	S
ncbi	SAMN03647444	SRR2100271	European	S
ncbi	SAMN03648195	SRR2100948	European	S
ncbi	SAMN03648201	SRR2100954	European	S
ncbi	SAMN03648238	SRR2100991	European	S
ncbi	SAMN03648367	SRR2101120	European	S
ncbi	SAMN03647351	SRR2100178	European	S
ncbi	SAMN03647569	SRR2100396	European	S
ncbi	SAMN03647914	SRR2100741	European	S
ncbi	SAMN03648343	SRR2101096	European	S
ncbi	SAMN03647322	SRR2100149	European	No
ncbi	SAMN03647333	SRR2100160	European	S
ncbi	SAMN03648085	SRR2100912	European	S
ncbi	SAMN03648189	SRR2100942	European	S
ncbi	SAMN03648289	SRR2101042	European	S
ncbi	SAMN03648299	SRR2101052	European	S
ebi	ERR551989	ERR551989	European	S
ncbi	SAMN03647331	SRR2100158	European	S
ncbi	SAMN03647949	SRR2100776	European	S
ncbi	SAMN03647960	SRR2100787	European	S
ncbi	SAMN03648183	SRR2100936	European	S
ncbi	SAMN03648230	SRR2100983	European	S
ncbi	SAMN03648252	SRR2101005	European	S
ncbi	SAMN03648293	SRR2101046	European	S
ncbi	SAMN03648336	SRR2101089	European	S
ncbi	SAMN03648375	SRR2101128	European	S
ncbi	SAMN03647512	SRR2100339	European	S
ncbi	SAMN03647941	SRR2100768	European	S
ncbi	SAMN03648215	SRR2100968	European	S
ncbi	SAMN03648296	SRR2101049	European	S
ebi	ERR551269	ERR551269	European	S
ncbi	SAMN03647152	SRR2099979	European	S
ncbi	SAMN03647336	SRR2100163	European	S
ncbi	SAMN03647918	SRR2100745	European	S
ncbi	SAMN03648088	SRR2100915	European	S
ncbi	SAMN03648265	SRR2101018	European	S
ncbi	SAMN03648271	SRR2101024	European	S
ncbi	SAMN03648346	SRR2101099	European	S
ncbi	SAMN03648361	SRR2101114	European	S
ncbi	SAMN03648087	SRR2100914	European	S
ncbi	SAMN03648211	SRR2100964	European	S
ncbi	SAMN03648213	SRR2100966	European	S
ncbi	SAMN03648231	SRR2100984	European	S
ncbi	SAMN03648295	SRR2101048	European	S
ncbi	SAMN03648347	SRR2101100	European	S
ebi	ERR550617	ERR550617	European	S
ncbi	SAMN03647919	SRR2100746	European	S
ncbi	SAMN03647951	SRR2100778	European	S
ncbi	SAMN03647975	SRR2100802	European	S
ncbi	SAMN03648173	SRR2100926	European	S
ncbi	SAMN03648262	SRR2101015	European	S
ncbi	SAMN03648350	SRR2101103	European	S
ncbi	SAMN03648359	SRR2101112	European	S
ncbi	SAMN03648399	SRR2101152	European	S
ncbi	SAMN03648308	SRR2101061	European	S
ncbi	SAMN03648355	SRR2101108	European	S
ncbi	SAMN03647920	SRR2100747	European	S
ncbi	SAMN03648176	SRR2100929	European	S
ncbi	SAMN03648232	SRR2100985	European	S
ncbi	SAMN03648244	SRR2100997	European	S
ncbi	SAMN03648383	SRR2101136	European	S
ncbi	SAMN03647337	SRR2100164	European	S
ncbi	SAMN03647353	SRR2100180	European	S
ncbi	SAMN03647354	SRR2100181	European	S
ncbi	SAMN03647428	SRR2100255	European	S
ncbi	SAMN03647490	SRR2100317	European	S
ncbi	SAMN03647977	SRR2100804	European	S
ncbi	SAMN03647990	SRR2100817	European	S
ncbi	SAMN03648198	SRR2100951	European	S
ncbi	SAMN03648305	SRR2101058	European	S
ncbi	SAMN03648348	SRR2101101	European	S
ebi	ERR553043	ERR553043	European	S
ncbi	SAMN03647330	SRR2100157	European	S
ncbi	SAMN03647472	SRR2100299	European	S
ncbi	SAMN03647986	SRR2100813	European	S
ncbi	SAMN03648172	SRR2100925	European	S
ncbi	SAMN03647110	SRR2099937	European	S
ncbi	SAMN03647386	SRR2100213	European	S
ncbi	SAMN03647471	SRR2100298	European	S
ncbi	SAMN03647917	SRR2100744	European	S
ncbi	SAMN03647922	SRR2100749	European	S
ncbi	SAMN03648170	SRR2100923	European	R
ncbi	SAMN03648258	SRR2101011	European	S
ncbi	SAMN03648345	SRR2101098	European	S
ncbi	SAMN03648358	SRR2101111	European	S
ncbi	SAMN03648362	SRR2101115	European	S
ncbi	SAMN03648417	SRR2101170	European	S
ncbi	SAMN03648501	SRR2101254	European	S
ncbi	SAMN03648508	SRR2101261	European	R
ncbi	SAMN03648513	SRR2101266	European	S
ebi	ERR551158	ERR551158	European	S
ebi	ERR550722	ERR550722	European	S
ebi	ERR551564	ERR551564	European	S
ebi	ERR550991	ERR550991	European	S
ebi	ERR553193	ERR553193	European	S
ebi	ERR552649	ERR552649	European	S
ebi	ERR552663	ERR552663	European	S
ebi	ERR552525	ERR552525	European	S
ebi	ERR551243	ERR551243	European	S
ebi	ERR550844	ERR550844	European	S
ebi	ERR552476	ERR552476	European	S
ebi	ERR552438	ERR552438	European	S
ebi	ERR552851	ERR552851	European	S
ebi	ERR552335	ERR552335	European	S
ebi	ERR552948	ERR552948	European	S
ebi	ERR553160	ERR553160	European	S
ebi	ERR552315	ERR552315	European	S
ebi	ERR553311	ERR553311	European	S
ebi	ERR552505	ERR552505	European	S
ebi	ERR550835	ERR550835	European	S
ebi	ERR551459	ERR551459	European	S
ebi	ERR551669	ERR551669	European	S
ebi	ERR551598	ERR551598	European	S
ebi	ERR553055	ERR553055	European	S
ebi	ERR551971	ERR551971	European	S
ebi	ERR552988	ERR552988	European	S
ebi	ERR550742	ERR550742	European	S
ebi	ERR551802	ERR551802	European	S
ebi	ERR551286	ERR551286	European	S
ebi	ERR552020	ERR552020	European	S
ebi	ERR553005	ERR553005	European	S
ebi	ERR552716	ERR552716	European	S
ebi	ERR551607	ERR551607	European	S
ebi	ERR553379	ERR553379	European	S
ebi	ERR551747	ERR551747	European	S
ebi	ERR550737	ERR550737	European	S
ebi	ERR552757	ERR552757	European	S
ebi	ERR551365	ERR551365	European	S
ebi	ERR551030	ERR551030	European	S
ebi	ERR552852	ERR552852	European	S
ebi	ERR552203	ERR552203	European	S
ebi	ERR550951	ERR550951	European	S
ebi	ERR551382	ERR551382	European	S
ebi	ERR553155	ERR553155	European	S
ebi	ERR550840	ERR550840	European	S
ebi	ERR552511	ERR552511	European	S
ebi	ERR550997	ERR550997	European	S
ebi	ERR550656	ERR550656	European	S
ebi	ERR552464	ERR552464	European	S
ebi	ERR551884	ERR551884	European	S
ebi	ERR551593	ERR551593	European	S
ebi	ERR551761	ERR551761	European	S
ebi	ERR551762	ERR551762	European	S
ebi	ERR551442	ERR551442	European	S
ebi	ERR552269	ERR552269	European	S
ebi	ERR553112	ERR553112	European	S
ebi	ERR553231	ERR553231	European	S
ebi	ERR553266	ERR553266	European	S
ebi	ERR551458	ERR551458	European	S
ebi	ERR551355	ERR551355	European	S
ebi	ERR551691	ERR551691	European	S
ebi	ERR552292	ERR552292	European	S
ebi	ERR550974	ERR550974	European	S
ebi	ERR553219	ERR553219	European	S
ebi	ERR550653	ERR550653	European	S
ebi	ERR552382	ERR552382	European	S
ebi	ERR551813	ERR551813	European	S
ebi	ERR552272	ERR552272	European	S
ebi	ERR551149	ERR551149	European	S
ebi	ERR552402	ERR552402	European	S
ebi	ERR552706	ERR552706	European	S
ebi	ERR551257	ERR551257	European	S
ebi	ERR552388	ERR552388	European	S
ebi	ERR551661	ERR551661	European	S
ebi	ERR551094	ERR551094	European	S
ebi	ERR552317	ERR552317	European	S
ebi	ERR551282	ERR551282	European	S
ebi	ERR552564	ERR552564	European	S
ebi	ERR551716	ERR551716	European	S
ebi	ERR552693	ERR552693	European	S
ebi	ERR550696	ERR550696	European	S
ebi	ERR551065	ERR551065	European	S
ebi	ERR551272	ERR551272	European	S
ebi	ERR552175	ERR552175	European	S
ebi	ERR552354	ERR552354	European	S
ebi	ERR552835	ERR552835	European	S
ebi	ERR553301	ERR553301	European	S
ebi	ERR553340	ERR553340	European	S
ebi	ERR552061	ERR552061	European	S
ebi	ERR552857	ERR552857	European	S
ebi	ERR551741	ERR551741	European	S
ebi	ERR550797	ERR550797	European	S
ebi	ERR551522	ERR551522	European	S
ebi	ERR552613	ERR552613	European	S
ebi	ERR551323	ERR551323	European	S
ebi	ERR551911	ERR551911	European	S
ebi	ERR552059	ERR552059	European	S
ebi	ERR551462	ERR551462	European	S
ebi	ERR553381	ERR553381	European	S
ebi	ERR550820	ERR550820	European	S
ebi	ERR550845	ERR550845	European	S
ebi	ERR551504	ERR551504	European	S
ebi	ERR552291	ERR552291	European	S
ebi	ERR552591	ERR552591	European	S
ebi	ERR552205	ERR552205	European	S
ebi	ERR552268	ERR552268	European	S
ebi	ERR551091	ERR551091	European	S
ebi	ERR551245	ERR551245	European	S
ebi	ERR551508	ERR551508	European	S
ebi	ERR552508	ERR552508	European	S
ebi	ERR552055	ERR552055	European	S
ebi	ERR553158	ERR553158	European	S
ebi	ERR551574	ERR551574	European	S
ebi	ERR551859	ERR551859	European	S
ebi	ERR552050	ERR552050	European	R
ebi	ERR552828	ERR552828	European	S
ebi	ERR551117	ERR551117	European	S
ebi	ERR552025	ERR552025	European	S
ebi	ERR552898	ERR552898	European	S
ebi	ERR553143	ERR553143	European	S
ebi	ERR550702	ERR550702	European	S
ebi	ERR550747	ERR550747	European	S
ebi	ERR553332	ERR553332	European	S
ebi	ERR552544	ERR552544	European	S
ebi	ERR553066	ERR553066	European	S
ebi	ERR553256	ERR553256	European	S
ebi	ERR553259	ERR553259	European	S
ebi	ERR551482	ERR551482	European	S
ebi	ERR551672	ERR551672	European	S
ebi	ERR551742	ERR551742	European	S
ebi	ERR553079	ERR553079	European	S
ebi	ERR550938	ERR550938	European	S
ebi	ERR550935	ERR550935	European	S
ebi	ERR551046	ERR551046	European	S
ebi	ERR551183	ERR551183	European	S
ebi	ERR551273	ERR551273	European	S
ebi	ERR551302	ERR551302	European	S
ebi	ERR552263	ERR552263	European	S
ebi	ERR553119	ERR553119	European	S
ebi	ERR551612	ERR551612	European	S
ebi	ERR552085	ERR552085	European	S
ebi	ERR552419	ERR552419	European	S
ebi	ERR552477	ERR552477	European	S
ebi	ERR552615	ERR552615	European	S
ebi	ERR551198	ERR551198	European	S
ebi	ERR552547	ERR552547	European	S
ebi	ERR552736	ERR552736	European	S
ebi	ERR553084	ERR553084	European	S
ebi	ERR552638	ERR552638	European	S
ebi	ERR552886	ERR552886	European	S
ebi	ERR553089	ERR553089	European	S
ebi	ERR551072	ERR551072	European	S
ebi	ERR551127	ERR551127	European	S
ebi	ERR552054	ERR552054	European	S
ebi	ERR552128	ERR552128	European	S
ebi	ERR552880	ERR552880	European	S
ebi	ERR551152	ERR551152	European	S
ebi	ERR553203	ERR553203	European	S
ebi	ERR551873	ERR551873	European	S
ebi	ERR552831	ERR552831	European	S
ebi	ERR550630	ERR550630	European	S
ebi	ERR552483	ERR552483	European	S
ebi	ERR551633	ERR551633	European	S
ebi	ERR552850	ERR552850	European	S
ebi	ERR551374	ERR551374	European	S
ebi	ERR552207	ERR552207	European	S
ebi	ERR550986	ERR550986	European	S
ebi	ERR551275	ERR551275	European	S
ebi	ERR552371	ERR552371	European	S
ebi	ERR551279	ERR551279	European	S
ebi	ERR552009	ERR552009	European	S
ebi	ERR553135	ERR553135	European	S
ebi	ERR550708	ERR550708	European	S
ebi	ERR551886	ERR551886	European	S
ebi	ERR552459	ERR552459	European	S
ebi	ERR552072	ERR552072	European	S
ebi	ERR552795	ERR552795	European	S
ebi	ERR553390	ERR553390	European	S
ebi	ERR551344	ERR551344	European	S
ebi	ERR550731	ERR550731	European	S
ebi	ERR551420	ERR551420	European	S
ebi	ERR551849	ERR551849	European	S
ebi	ERR552212	ERR552212	European	S
ebi	ERR553076	ERR553076	European	S
ebi	ERR553008	ERR553008	European	S
ebi	ERR551163	ERR551163	European	S
ebi	ERR551389	ERR551389	European	S
ebi	ERR551779	ERR551779	European	S
ebi	ERR552502	ERR552502	European	S
ebi	ERR551579	ERR551579	European	S
ebi	ERR553137	ERR553137	European	S
ebi	ERR553346	ERR553346	European	S
ebi	ERR551114	ERR551114	European	S
ebi	ERR551486	ERR551486	European	S
ebi	ERR550673	ERR550673	European	S
ebi	ERR551954	ERR551954	European	S
ebi	ERR551968	ERR551968	European	S
ebi	ERR551526	ERR551526	European	S
ebi	ERR551867	ERR551867	European	S
ebi	ERR550698	ERR550698	European	S
ebi	ERR551415	ERR551415	European	S
ebi	ERR551993	ERR551993	European	S
ebi	ERR550862	ERR550862	European	S
ebi	ERR551213	ERR551213	European	S
ebi	ERR551479	ERR551479	European	S
ebi	ERR551541	ERR551541	European	S
ebi	ERR552394	ERR552394	European	S
ebi	ERR551390	ERR551390	European	S
ebi	ERR551602	ERR551602	European	S
ebi	ERR551836	ERR551836	European	S
ebi	ERR551964	ERR551964	European	S
ebi	ERR552827	ERR552827	European	S
ebi	ERR550803	ERR550803	European	S
ebi	ERR551165	ERR551165	European	S
ebi	ERR551490	ERR551490	European	S
ebi	ERR551715	ERR551715	European	S
ebi	ERR552324	ERR552324	European	S
ebi	ERR551703	ERR551703	European	S
ebi	ERR551116	ERR551116	European	S
ebi	ERR551357	ERR551357	European	S
ebi	ERR552166	ERR552166	European	S
ebi	ERR551497	ERR551497	European	S
ebi	ERR551856	ERR551856	European	S
ebi	ERR551874	ERR551874	European	S
ebi	ERR552461	ERR552461	European	S
ebi	ERR550704	ERR550704	European	S
ebi	ERR551301	ERR551301	European	S
ebi	ERR552810	ERR552810	European	S
ebi	ERR552957	ERR552957	European	S
ebi	ERR553265	ERR553265	European	S
ebi	ERR551291	ERR551291	European	S
ebi	ERR551846	ERR551846	European	S
ebi	ERR552868	ERR552868	European	S
ebi	ERR551463	ERR551463	European	S
ebi	ERR551940	ERR551940	European	S
ebi	ERR552126	ERR552126	European	S
ebi	ERR552608	ERR552608	European	S
ebi	ERR551447	ERR551447	European	S
ebi	ERR551616	ERR551616	European	S
ebi	ERR552186	ERR552186	European	S
ebi	ERR553150	ERR553150	European	S
ebi	ERR551655	ERR551655	European	S
ebi	ERR553245	ERR553245	European	S
ebi	ERR550661	ERR550661	European	S
ebi	ERR551627	ERR551627	European	S
ebi	ERR552096	ERR552096	European	S
ebi	ERR552724	ERR552724	European	S
ebi	ERR551186	ERR551186	European	S
ebi	ERR551594	ERR551594	European	S
ebi	ERR552178	ERR552178	European	S
ebi	ERR552642	ERR552642	European	S
ebi	ERR553038	ERR553038	European	S
ebi	ERR553299	ERR553299	European	S
ebi	ERR551244	ERR551244	European	S
ebi	ERR552674	ERR552674	European	S
ebi	ERR551507	ERR551507	European	S
ebi	ERR550660	ERR550660	European	S
ebi	ERR550821	ERR550821	European	S
ebi	ERR551143	ERR551143	European	S
ebi	ERR551900	ERR551900	European	S
ebi	ERR552290	ERR552290	European	S
ebi	ERR552465	ERR552465	European	S
ebi	ERR552699	ERR552699	European	S
ebi	ERR552985	ERR552985	European	S
ebi	ERR551144	ERR551144	European	S
ebi	ERR551346	ERR551346	European	S
ebi	ERR552639	ERR552639	European	S
ebi	ERR553232	ERR553232	European	S
ebi	ERR550789	ERR550789	European	S
ebi	ERR551608	ERR551608	European	S
ebi	ERR551787	ERR551787	European	S
ebi	ERR551858	ERR551858	European	S
ebi	ERR551860	ERR551860	European	S
ebi	ERR551546	ERR551546	European	S
ebi	ERR550856	ERR550856	European	S
ebi	ERR551684	ERR551684	European	S
ebi	ERR552060	ERR552060	European	S
ebi	ERR551402	ERR551402	European	S
ebi	ERR552227	ERR552227	European	S
ebi	ERR552803	ERR552803	European	S
ebi	ERR551552	ERR551552	European	S
ebi	ERR551840	ERR551840	European	S
ebi	ERR551958	ERR551958	European	S
ebi	ERR552688	ERR552688	European	S
ebi	ERR550811	ERR550811	European	S
ebi	ERR551103	ERR551103	European	S
ebi	ERR551426	ERR551426	European	S
ebi	ERR551696	ERR551696	European	S
ebi	ERR551774	ERR551774	European	S
ebi	ERR552014	ERR552014	European	S
ebi	ERR552538	ERR552538	European	S
ebi	ERR552918	ERR552918	European	S
ebi	ERR553262	ERR553262	European	S
ebi	ERR550825	ERR550825	European	S
ebi	ERR551322	ERR551322	European	S
ebi	ERR552293	ERR552293	European	S
ebi	ERR552490	ERR552490	European	S
ebi	ERR552752	ERR552752	European	S
ebi	ERR553276	ERR553276	European	S
ebi	ERR551098	ERR551098	European	S
ebi	ERR551395	ERR551395	European	S
ebi	ERR551483	ERR551483	European	S
ebi	ERR551908	ERR551908	European	S
ebi	ERR553240	ERR553240	European	S
ebi	ERR550828	ERR550828	European	S
ebi	ERR552697	ERR552697	European	S
ebi	ERR550692	ERR550692	European	S
ebi	ERR551723	ERR551723	European	S
ebi	ERR552320	ERR552320	European	S
ebi	ERR551274	ERR551274	European	S
ebi	ERR552114	ERR552114	European	S
ebi	ERR552378	ERR552378	European	S
ebi	ERR550805	ERR550805	European	S
ebi	ERR551358	ERR551358	European	S
ebi	ERR551476	ERR551476	European	S
ebi	ERR552960	ERR552960	European	S
ebi	ERR550875	ERR550875	European	S
ebi	ERR552428	ERR552428	European	S
ebi	ERR552846	ERR552846	European	S
ebi	ERR553033	ERR553033	European	S
ebi	ERR553336	ERR553336	European	S
ebi	ERR551340	ERR551340	European	S
ebi	ERR553309	ERR553309	European	S
ebi	ERR551518	ERR551518	European	S
ebi	ERR552218	ERR552218	European	S
ebi	ERR552375	ERR552375	European	S
ebi	ERR552871	ERR552871	European	S
ebi	ERR553016	ERR553016	European	S
ebi	ERR551077	ERR551077	European	S
ebi	ERR551170	ERR551170	European	S
ebi	ERR551664	ERR551664	European	S
ebi	ERR552334	ERR552334	European	S
ebi	ERR552656	ERR552656	European	S
ebi	ERR552837	ERR552837	European	S
ebi	ERR553333	ERR553333	European	S
ebi	ERR551150	ERR551150	European	S
ebi	ERR552316	ERR552316	European	S
ebi	ERR552826	ERR552826	European	S
ebi	ERR551008	ERR551008	European	S
ebi	ERR551061	ERR551061	European	S
ebi	ERR552350	ERR552350	European	S
ebi	ERR552770	ERR552770	European	S
ebi	ERR551350	ERR551350	European	S
ebi	ERR552597	ERR552597	European	S
ebi	ERR553255	ERR553255	European	S
ebi	ERR551481	ERR551481	European	S
ebi	ERR552280	ERR552280	European	S
ebi	ERR551078	ERR551078	European	S
ebi	ERR552924	ERR552924	European	S
ebi	ERR552966	ERR552966	European	S
ebi	ERR551883	ERR551883	European	S
ebi	ERR551992	ERR551992	European	S
ebi	ERR553003	ERR553003	European	S
ebi	ERR551064	ERR551064	European	S
ebi	ERR551096	ERR551096	European	S
ebi	ERR552624	ERR552624	European	S
ebi	ERR550642	ERR550642	European	S
ebi	ERR551313	ERR551313	European	S
ebi	ERR552839	ERR552839	European	S
ebi	ERR553388	ERR553388	European	S
ebi	ERR551085	ERR551085	European	S
ebi	ERR552781	ERR552781	European	S
ebi	ERR552946	ERR552946	European	S
ebi	ERR551058	ERR551058	European	S
ebi	ERR552644	ERR552644	European	S
ebi	ERR552756	ERR552756	European	S
ebi	ERR551001	ERR551001	European	S
ebi	ERR552180	ERR552180	European	S
ebi	ERR552568	ERR552568	European	S
ebi	ERR553149	ERR553149	European	S
ebi	ERR553307	ERR553307	European	S
ebi	ERR551503	ERR551503	European	S
ebi	ERR553175	ERR553175	European	S
ebi	ERR553091	ERR553091	European	S
ebi	ERR550936	ERR550936	European	S
ebi	ERR551670	ERR551670	European	S
ebi	ERR551889	ERR551889	European	S
ebi	ERR552145	ERR552145	European	R
ebi	ERR551125	ERR551125	European	S
ebi	ERR551662	ERR551662	European	S
ebi	ERR551868	ERR551868	European	S
ebi	ERR551351	ERR551351	European	S
ebi	ERR553077	ERR553077	European	S
ebi	ERR552155	ERR552155	European	S
ebi	ERR550965	ERR550965	European	S
ebi	ERR551368	ERR551368	European	S
ebi	ERR553075	ERR553075	European	S
ebi	ERR551988	ERR551988	European	S
ebi	ERR551335	ERR551335	European	S
ebi	ERR553113	ERR553113	European	S
ebi	ERR551441	ERR551441	European	S
ebi	ERR551455	ERR551455	European	S
ebi	ERR552168	ERR552168	European	S
ebi	ERR551931	ERR551931	European	S
ebi	ERR552587	ERR552587	European	S
ebi	ERR552156	ERR552156	European	S
ebi	ERR551864	ERR551864	European	S
ebi	ERR553019	ERR553019	European	S
ebi	ERR550802	ERR550802	European	S
ebi	ERR550921	ERR550921	European	S
ebi	ERR553136	ERR553136	European	S
ebi	ERR550818	ERR550818	European	S
ebi	ERR551999	ERR551999	European	S
ebi	ERR552092	ERR552092	European	S
ebi	ERR551188	ERR551188	European	S
ebi	ERR551652	ERR551652	European	S
ebi	ERR552066	ERR552066	European	S
ebi	ERR552512	ERR552512	European	S
ebi	ERR552524	ERR552524	European	S
ebi	ERR551842	ERR551842	European	S
ebi	ERR552860	ERR552860	European	S
ebi	ERR550672	ERR550672	European	S
ebi	ERR550761	ERR550761	European	S
ebi	ERR551276	ERR551276	European	S
ebi	ERR550767	ERR550767	European	S
ebi	ERR551300	ERR551300	European	S
ebi	ERR551433	ERR551433	European	S
ebi	ERR551657	ERR551657	European	S
ebi	ERR552183	ERR552183	European	S
ebi	ERR552299	ERR552299	European	S
ebi	ERR552266	ERR552266	European	S
ebi	ERR552999	ERR552999	European	S
ebi	ERR550695	ERR550695	European	S
ebi	ERR552984	ERR552984	European	S
ebi	ERR551586	ERR551586	European	S
ebi	ERR551719	ERR551719	European	S
ebi	ERR552713	ERR552713	European	S
ebi	ERR553359	ERR553359	European	S
ebi	ERR551413	ERR551413	European	S
ebi	ERR553034	ERR553034	European	S
ebi	ERR553174	ERR553174	European	S
ebi	ERR550618	ERR550618	European	S
ebi	ERR550865	ERR550865	European	S
ebi	ERR552154	ERR552154	European	S
ebi	ERR553310	ERR553310	European	S
ebi	ERR550790	ERR550790	European	S
ebi	ERR551002	ERR551002	European	S
ebi	ERR551349	ERR551349	European	S
ebi	ERR552006	ERR552006	European	S
ebi	ERR552249	ERR552249	European	S
ebi	ERR553039	ERR553039	European	S
ebi	ERR550793	ERR550793	European	S
ebi	ERR550924	ERR550924	European	S
ebi	ERR550926	ERR550926	European	S
ebi	ERR551348	ERR551348	European	S
ebi	ERR552030	ERR552030	European	S
ebi	ERR552804	ERR552804	European	S
ebi	ERR551733	ERR551733	European	S
ebi	ERR552043	ERR552043	European	S
ebi	ERR552100	ERR552100	European	S
ebi	ERR552535	ERR552535	European	S
ebi	ERR551712	ERR551712	European	S
ebi	ERR552680	ERR552680	European	S
ebi	ERR552943	ERR552943	European	S
ebi	ERR553109	ERR553109	European	S
ebi	ERR553078	ERR553078	European	S
ebi	ERR553280	ERR553280	European	S
ebi	ERR551097	ERR551097	European	S
ebi	ERR551115	ERR551115	European	S
ebi	ERR551573	ERR551573	European	S
ebi	ERR552336	ERR552336	European	S
ebi	ERR552953	ERR552953	European	S
ebi	ERR553054	ERR553054	European	S
ebi	ERR550944	ERR550944	European	S
ebi	ERR552058	ERR552058	European	S
ebi	ERR553102	ERR553102	European	S
ebi	ERR551326	ERR551326	European	S
ebi	ERR552202	ERR552202	European	S
ebi	ERR552385	ERR552385	European	S
ebi	ERR551229	ERR551229	European	S
ebi	ERR551902	ERR551902	European	S
ebi	ERR551271	ERR551271	European	S
ebi	ERR552528	ERR552528	European	S
ebi	ERR552858	ERR552858	European	S
ebi	ERR551646	ERR551646	European	S
ebi	ERR552359	ERR552359	European	S
ebi	ERR552942	ERR552942	European	S
ebi	ERR553062	ERR553062	European	S
ebi	ERR552686	ERR552686	European	S
ebi	ERR552379	ERR552379	European	S
ebi	ERR553331	ERR553331	European	S
ebi	ERR551042	ERR551042	European	S
ebi	ERR552628	ERR552628	European	S
ebi	ERR552057	ERR552057	European	S
ebi	ERR551763	ERR551763	European	S
ebi	ERR550632	ERR550632	European	S
ebi	ERR551025	ERR551025	European	S
ebi	ERR552153	ERR552153	European	S
ebi	ERR551178	ERR551178	European	S
ebi	ERR550700	ERR550700	European	S
ebi	ERR552602	ERR552602	European	S
ebi	ERR552721	ERR552721	European	S
ebi	ERR550709	ERR550709	European	S
ebi	ERR551277	ERR551277	European	S
ebi	ERR551679	ERR551679	European	S
ebi	ERR552676	ERR552676	European	S
ebi	ERR552730	ERR552730	European	S
ebi	ERR552749	ERR552749	European	S
ebi	ERR553225	ERR553225	European	S
ebi	ERR551532	ERR551532	European	S
ebi	ERR551656	ERR551656	European	S
ebi	ERR552460	ERR552460	European	S
(S=Susceptible, R=resistant, no =no result availble)

## Sheet: PZA_resistant
Nucleotide archive	Accession	final accession	lineage
ebi	ERR046796	ERR046796	European
ebi	ERR046903	ERR046903	European
ebi	ERR046917	ERR046917	European
ebi	ERR550646,ERR550647,ERR550645	ERR550646	EastAsia
ebi	ERR550664,ERR550663	ERR550664	EastAsia
ebi	ERR550667,ERR550669,ERR550668	ERR550667	EastAsia
ebi	ERR550682,ERR550681,ERR550683	ERR550682	EastAsia
ebi	ERR550735,ERR550736	ERR550735	EastAsia
ebi	ERR550743,ERR550744	ERR550743	EastAsia
ebi	ERR550748,ERR550749	ERR550748	EastAsia
ebi	ERR550764	ERR550764	CentralAsia
ebi	ERR550770,ERR550771	ERR550770	EastAsia
ebi	ERR550773,ERR550772	ERR550773	EastAsia
ebi	ERR550778,ERR550777,ERR550779	ERR550778	EastAsia
ebi	ERR550806,ERR550807	ERR550806	EastAsia
ebi	ERR550812	ERR550812	EastAsia
ebi	ERR550830,ERR550829	ERR550830	EastAsia
ebi	ERR550838,ERR550837	ERR550838	EastAsia
ebi	ERR550848,ERR550849	ERR550848	EastAsia
ebi	ERR550908,ERR550906,ERR550907	ERR550908	EastAsia
ebi	ERR550923,ERR550922	ERR550923	EastAsia
ebi	ERR550928,ERR550929	ERR550928	EastAsia
ebi	ERR550989,ERR550988,ERR550990	ERR550989	EastAsia
ebi	ERR551000,ERR550999	ERR551000	EastAsia
ebi	ERR551016,ERR551015	ERR551016	EastAsia
ebi	ERR551105,ERR551104	ERR551105	European
ebi	ERR551121	ERR551121	EastAsia
ebi	ERR551130,ERR551131	ERR551130	European
ebi	ERR551132,ERR551133	ERR551132	EastAsia
ebi	ERR551138,ERR551137	ERR551138	EastAsia
ebi	ERR551142,ERR551141	ERR551142	EastAsia
ebi	ERR551145	ERR551145	EastAsia
ebi	ERR551159	ERR551159	EastAsia
ebi	ERR551196	ERR551196	EastAsia
ebi	ERR551211,ERR551210	ERR551211	EastAsia
ebi	ERR551236	ERR551236	EastAsia
ebi	ERR551285,ERR551284	ERR551285	EastAsia
ebi	ERR551290	ERR551290	EastAsia
ebi	ERR551295,ERR551296	ERR551295	EastAsia
ebi	ERR551305,ERR551304	ERR551305	EastAsia
ebi	ERR551321,ERR551320	ERR551321	EastAsia
ebi	ERR551342,ERR551343	ERR551342	European
ebi	ERR551352,ERR551353	ERR551352	EastAsia
ebi	ERR551360,ERR551361,ERR551362	ERR551360	EastAsia
ebi	ERR551417,ERR551418	ERR551417	EastAsia
ebi	ERR551429,ERR551428	ERR551429	EastAsia
ebi	ERR551430	ERR551430	EastAsia
ebi	ERR551460,ERR551461	ERR551460	EastAsia
ebi	ERR551464,ERR551465	ERR551464	EastAsia
ebi	ERR551478,ERR551477	ERR551478	EastAsia
ebi	ERR551495,ERR551496	ERR551495	EastAsia
ebi	ERR551528,ERR551527	ERR551528	EastAsia
ebi	ERR551539,ERR551540	ERR551539	EastAsia
ebi	ERR551582,ERR551581	ERR551582	EastAsia
ebi	ERR551592,ERR551591	ERR551592	European
ebi	ERR551611,ERR551610	ERR551611	EastAsia
ebi	ERR551645,ERR551644	ERR551645	EastAsia
ebi	ERR551660,ERR551659	ERR551660	EastAsia
ebi	ERR551697,ERR551698	ERR551697	EastAsia
ebi	ERR551701	ERR551701	EastAsia
ebi	ERR551735,ERR551736	ERR551735	EastAsia
ebi	ERR551738,ERR551737	ERR551738	EastAsia
ebi	ERR551767,ERR551768	ERR551767	EastAsia
ebi	ERR551776,ERR551775,ERR551777	ERR551776	EastAsia
ebi	ERR551780,ERR551781	ERR551780	EastAsia
ebi	ERR551806,ERR551805,ERR551804	ERR551806	EastAsia
ebi	ERR551811,ERR551809,ERR551810	ERR551811	EastAsia
ebi	ERR551825	ERR551825	IndianOcean
ebi	ERR551827,ERR551826	ERR551827	EastAsia
ebi	ERR551862,ERR551861	ERR551862	EastAsia
ebi	ERR551888,ERR551887	ERR551888	European
ebi	ERR551894,ERR551895	ERR551894	EastAsia
ebi	ERR551910,ERR551909	ERR551910	EastAsia
ebi	ERR551918,ERR551919	ERR551918	European
ebi	ERR551923,ERR551922	ERR551923	EastAsia
ebi	ERR551945,ERR551943,ERR551944	ERR551945	EastAsia
ebi	ERR551957,ERR551956	ERR551957	EastAsia
ebi	ERR551974,ERR551973	ERR551974	EastAsia
ebi	ERR551996,ERR551994,ERR551995	ERR551996	EastAsia
ebi	ERR552007,ERR552008	ERR552007	EastAsia
ebi	ERR552012,ERR552011	ERR552012	EastAsia
ebi	ERR552047	ERR552047	EastAsia
ebi	ERR552050	ERR552050	European
ebi	ERR552099,ERR552098	ERR552099	EastAsia
ebi	ERR552104,ERR552103	ERR552104	EastAsia
ebi	ERR552106,ERR552105	ERR552106	EastAsia
ebi	ERR552113	ERR552113	EastAsia
ebi	ERR552142,ERR552144,ERR552143	ERR552142	EastAsia
ebi	ERR552145	ERR552145	European
ebi	ERR552148,ERR552147	ERR552148	EastAsia
ebi	ERR552164,ERR552165	ERR552164	EastAsia
ebi	ERR552200,ERR552199	ERR552200	EastAsia
ebi	ERR552215,ERR552217,ERR552216	ERR552215	EastAsia
ebi	ERR552226,ERR552225	ERR552226	EastAsia
ebi	ERR552238,ERR552239,ERR552240	ERR552238	EastAsia
ebi	ERR552244,ERR552245	ERR552244	EastAsia
ebi	ERR552258,ERR552257	ERR552258	EastAsia
ebi	ERR552322,ERR552321	ERR552322	European
ebi	ERR552347,ERR552346	ERR552347	EastAsia
ebi	ERR552373,ERR552374	ERR552373	EastAsia
ebi	ERR552390,ERR552389	ERR552390	EastAsia
ebi	ERR552398,ERR552399	ERR552398	EastAsia
ebi	ERR552401,ERR552400	ERR552401	EastAsia
ebi	ERR552441	ERR552441	EastAsia
ebi	ERR552447,ERR552446	ERR552447	EastAsia
ebi	ERR552458,ERR552457	ERR552458	EastAsia
ebi	ERR552499,ERR552498	ERR552499	European
ebi	ERR552501,ERR552500	ERR552501	EastAsia
ebi	ERR552504,ERR552503	ERR552504	EastAsia
ebi	ERR552513,ERR552514	ERR552513	EastAsia
ebi	ERR552517	ERR552517	EastAsia
ebi	ERR552519,ERR552520	ERR552519	EastAsia
ebi	ERR552531,ERR552532,ERR552530	ERR552531	EastAsia
ebi	ERR552545,ERR552546	ERR552545	EastAsia
ebi	ERR552559,ERR552561,ERR552560	ERR552559	EastAsia
ebi	ERR552586,ERR552585	ERR552586	EastAsia
ebi	ERR552603,ERR552604	ERR552603	EastAsia
ebi	ERR552607,ERR552606	ERR552607	EastAsia
ebi	ERR552645,ERR552646	ERR552645	EastAsia
ebi	ERR552653,ERR552652	ERR552653	EastAsia
ebi	ERR552661,ERR552660	ERR552661	EastAsia
ebi	ERR552708,ERR552709	ERR552708	EastAsia
ebi	ERR552774	ERR552774	EastAsia
ebi	ERR552791,ERR552790	ERR552791	EastAsia
ebi	ERR552793,ERR552794	ERR552793	EastAsia
ebi	ERR552816,ERR552814,ERR552815	ERR552816	EastAsia
ebi	ERR552819,ERR552818	ERR552819	EastAsia
ebi	ERR552834,ERR552833	ERR552834	EastAsia
ebi	ERR552882,ERR552883	ERR552882	EastAsia
ebi	ERR552897,ERR552896	ERR552897	EastAsia
ebi	ERR552906,ERR552907	ERR552906	EastAsia
ebi	ERR552926,ERR552927	ERR552926	EastAsia
ebi	ERR552931,ERR552932	ERR552931	EastAsia
ebi	ERR552933	ERR552933	EastAsia
ebi	ERR552940,ERR552939	ERR552940	EastAsia
ebi	ERR552955,ERR552956	ERR552955	EastAsia
ebi	ERR552970,ERR552971	ERR552970	European
ebi	ERR552982,ERR552983	ERR552982	EastAsia
ebi	ERR553051,ERR553050	ERR553051	EastAsia
ebi	ERR553068	ERR553068	EastAsia
ebi	ERR553169,ERR553168	ERR553169	EastAsia
ebi	ERR553184,ERR553183	ERR553184	EastAsia
ebi	ERR553188,ERR553189,ERR553190	ERR553188	EastAsia
ebi	ERR553194,ERR553195	ERR553194	EastAsia
ebi	ERR553208	ERR553208	EastAsia
ebi	ERR553217,ERR553218	ERR553217	EastAsia
ebi	ERR553394,ERR553393	ERR553394	EastAsia
ebi	ERS389340	ERR400382	EastAsia
ebi	ERS389406	ERR400448	IndianOcean
ebi	ERS389462	ERR400504	IndianOcean
ebi	ERS389482	ERR400524	IndianOcean
ebi	ERS389511	ERR400553	European
ebi	ERS456778	ERR550665	European
ebi	ERS457122	ERR551126	European
ebi	ERS457436	ERR551569	European
ebi	ERS458627	ERR553226	European
ncbi	SAMN03647142	SRR2099969	EastAsia
ncbi	SAMN03647145	SRR2099972	European
ncbi	SAMN03647270	SRR2100097	European
ncbi	SAMN03647304	SRR2100131	European
ncbi	SAMN03647305	SRR2100132	European
ncbi	SAMN03647411	SRR2100238	IndianOcean
ncbi	SAMN03647461	SRR2100288	IndianOcean
ncbi	SAMN03647467	SRR2100294	CentralAsia
ncbi	SAMN03647479	SRR2100306	EastAsia
ncbi	SAMN03647504	SRR2100331	CentralAsia
ncbi	SAMN03647525	SRR2100352	IndianOcean
ncbi	SAMN03647549	SRR2100376	CentralAsia
ncbi	SAMN03647558	SRR2100385	CentralAsia
ncbi	SAMN03647560	SRR2100387	EastAsia
ncbi	SAMN03647562	SRR2100389	European
ncbi	SAMN03647565	SRR2100392	European
ncbi	SAMN03647573	SRR2100400	IndianOcean
ncbi	SAMN03647592	SRR2100419	EastAsia
ncbi	SAMN03647605	SRR2100432	EastAsia
ncbi	SAMN03647894	SRR2100721	European
ncbi	SAMN03647993	SRR2100820	IndianOcean
ncbi	SAMN03647994	SRR2100821	IndianOcean
ncbi	SAMN03647998	SRR2100825	IndianOcean
ncbi	SAMN03648003	SRR2100830	EastAsia
ncbi	SAMN03648017	SRR2100844	European
ncbi	SAMN03648020	SRR2100847	IndianOcean
ncbi	SAMN03648057	SRR2100884	CentralAsia
ncbi	SAMN03648063	SRR2100890	European
ncbi	SAMN03648069	SRR2100896	IndianOcean
ncbi	SAMN03648082	SRR2100909	EastAsia
ncbi	SAMN03648094	SRR2100921	CentralAsia
ncbi	SAMN03648170	SRR2100923	European
ncbi	SAMN03648197	SRR2100950	EastAsia
ncbi	SAMN03648270	SRR2101023	CentralAsia
ncbi	SAMN03648286	SRR2101039	European
ncbi	SAMN03648300	SRR2101053	EastAsia
ncbi	SAMN03648302	SRR2101055	EastAsia
ncbi	SAMN03648508	SRR2101261	European
ncbi	SAMN03648509	SRR2101262	European
ncbi	SAMN03648537	SRR2101290	CentralAsia
ncbi	SAMN03648551	SRR2101304	EastAsia
ncbi	SAMN03648554	SRR2101307	European
ncbi	SAMN03648563	SRR2101316	European
ncbi	SAMN03648591	SRR2101344	EastAsia
ncbi	SAMN03648604	SRR2101357	European
ncbi	SAMN03648631	SRR2101384	EastAsia
ncbi	SAMN03648704	SRR2101457	European
ncbi	SAMN03648714	SRR2101467	EastAsia
ncbi	SAMN03648729	SRR2101482	European
ncbi	SAMN03648740	SRR2101493	European
ncbi	SAMN03648758	SRR2101511	European
ncbi	SAMN03648766	SRR2101519	European
ncbi	SAMN03648771	SRR2101524	EastAsia
ncbi	SAMN03648786	SRR2101539	European
ncbi	SAMN03648802	SRR2101555	European
ncbi	SAMN03648821	SRR2101574	European
ncbi	SAMN03648828	SRR2101581	European
ncbi	SAMN03648832	SRR2101585	European
ncbi	SAMN03648844	SRR2101597	European
ncbi	SAMN03648845	SRR2101598	European
ncbi	SAMN03648903	SRR2101656	European
ncbi	SAMN03648911	SRR2101664	European
ncbi	SAMN03648959	SRR2101712	European
ncbi	SAMN03648978	SRR2101731	EastAsia
ncbi	SAMN03648980	SRR2101733	EastAsia
ncbi	SAMN03649004	SRR2101757	IndianOcean
ncbi	SAMN03649010	SRR2101763	IndianOcean
ncbi	SAMN03649053	SRR2101806	IndianOcean
ncbi	SAMN03649060	SRR2101813	European
ncbi	ERR688039	ERR688039	IndianOcean
ncbi	ERR688021	ERR688021	CentralAsia
ncbi	ERR688023	ERR688023	CentralAsia
ncbi	ERR688024	ERR688024	IndianOcean
ncbi	ERR688017	ERR688017	CentralAsia
ncbi	ERR688018	ERR688018	CentralAsia
ncbi	ERR688019	ERR688019	CentralAsia
ncbi	ERR688045	ERR688045	CentralAsia
ncbi	ERR688046	ERR688046	CentralAsia
ncbi	ERR688025	ERR688025	CentralAsia
ncbi	ERR688026	ERR688026	CentralAsia
ncbi	ERR688043	ERR688043	European
ncbi	ERR688037	ERR688037	CentralAsia
ncbi	ERR688041	ERR688041	European
ncbi	ERR688022	ERR688022	CentralAsia
ncbi	ERR688016	ERR688016	CentralAsia
ncbi	ERR688015	ERR688015	CentralAsia
ncbi	ERR688049	ERR688049	CentralAsia
ncbi	ERR688013	ERR688013	CentralAsia
ncbi	ERR688028	ERR688028	CentralAsia
ncbi	ERR688027	ERR688027	CentralAsia
ncbi	ERR688030	ERR688030	European
ncbi	ERR688029	ERR688029	CentralAsia
ncbi	ERR688032	ERR688032	CentralAsia
ncbi	ERR688031	ERR688031	CentralAsia
ncbi	ERR688033	ERR688033	CentralAsia
ncbi	ERR688036	ERR688036	CentralAsia
ncbi	ERR688035	ERR688035	European
ncbi	ERR688040	ERR688040	CentralAsia

## Sheet: Rifampicin_resistant
Nucleotide archive	Accession	final accession	lineage
ncbi	SAMN03647549	SRR2100376	CentralAsia
ncbi	SAMN03647558	SRR2100385	CentralAsia
ncbi	SAMN03647541	SRR2100368	CentralAsia
ncbi	SAMN03648268	SRR2101021	CentralAsia
ncbi	SAMN03648094	SRR2100921	CentralAsia
ncbi	SAMN03647419	SRR2100246	CentralAsia
ncbi	SAMN03648270	SRR2101023	CentralAsia
ncbi	SAMN03647467	SRR2100294	CentralAsia
ncbi	SAMN03647571	SRR2100398	CentralAsia
ncbi	SAMN03647455	SRR2100282	CentralAsia
ncbi	SAMN03647561	SRR2100388	CentralAsia
ncbi	SAMN03647522	SRR2100349	CentralAsia
ncbi	SAMN03647497	SRR2100324	CentralAsia
ncbi	SAMN03647504	SRR2100331	CentralAsia
ncbi	SAMN03648012	SRR2100839	CentralAsia
ncbi	SAMN03648009	SRR2100836	CentralAsia
ncbi	SAMN03648011	SRR2100838	CentralAsia
ncbi	SAMN03648015	SRR2100842	CentralAsia
ncbi	SAMN03648028	SRR2100855	CentralAsia
ncbi	SAMN03648027	SRR2100854	CentralAsia
ncbi	SAMN03648021	SRR2100848	CentralAsia
ncbi	SAMN03648057	SRR2100884	CentralAsia
ebi	ERR550764	ERR550764	CentralAsia
ebi	ERR550890,ERR550891	ERR550890	CentralAsia
ebi	ERR551385,ERR551384	ERR551385	CentralAsia
ncbi	SAMN03647151	SRR2099978	CentralAsia
ncbi	SAMN03647194	SRR2100021	CentralAsia
ncbi	SAMN03647149	SRR2099976	CentralAsia
ncbi	SAMN03648809	SRR2101562	CentralAsia
ebi	ERR551236	ERR551236	EastAsia
ncbi	SAMN03647560	SRR2100387	EastAsia
ncbi	SAMN03647540	SRR2100367	EastAsia
ncbi	SAMN03647592	SRR2100419	EastAsia
ncbi	SAMN03647440	SRR2100267	EastAsia
ncbi	SAMN03647423	SRR2100250	EastAsia
ncbi	SAMN03647430	SRR2100257	EastAsia
ncbi	SAMN03647602	SRR2100429	EastAsia
ncbi	SAMN03647605	SRR2100432	EastAsia
ncbi	SAMN03648197	SRR2100950	EastAsia
ncbi	SAMN03647400	SRR2100227	EastAsia
ncbi	SAMN03648300	SRR2101053	EastAsia
ncbi	SAMN03647563	SRR2100390	EastAsia
ncbi	SAMN03647508	SRR2100335	EastAsia
ncbi	SAMN03648084	SRR2100911	EastAsia
ncbi	SAMN03647479	SRR2100306	EastAsia
ncbi	SAMN03648082	SRR2100909	EastAsia
ncbi	SAMN03647142	SRR2099969	EastAsia
ncbi	SAMN03648302	SRR2101055	EastAsia
ncbi	SAMN03647913	SRR2100740	EastAsia
ncbi	SAMN03648062	SRR2100889	EastAsia
ncbi	SAMN03648043	SRR2100870	EastAsia
ncbi	SAMN03648046	SRR2100873	EastAsia
ncbi	SAMN03648053	SRR2100880	EastAsia
ncbi	SAMN03648001	SRR2100828	EastAsia
ncbi	SAMN03648003	SRR2100830	EastAsia
ebi	ERR551366	ERR551366	EastAsia
ebi	ERR553238	ERR553238	EastAsia
ebi	ERR551196	ERR551196	EastAsia
ebi	ERR551957,ERR551956	ERR551957	EastAsia
ebi	ERR552326	ERR552326	EastAsia
ebi	ERR551460,ERR551461	ERR551460	EastAsia
ebi	ERR552458,ERR552457	ERR552458	EastAsia
ebi	ERR553051,ERR553050	ERR553051	EastAsia
ebi	ERR551947,ERR551946	ERR551947	EastAsia
ebi	ERR550848,ERR550849	ERR550848	EastAsia
ebi	ERR552065,ERR552064	ERR552065	EastAsia
ebi	ERR552653,ERR552652	ERR552653	EastAsia
ebi	ERR553098,ERR553097	ERR553098	EastAsia
ebi	ERR551771,ERR551770	ERR551771	EastAsia
ebi	ERR552226,ERR552225	ERR552226	EastAsia
ebi	ERR552513,ERR552514	ERR552513	EastAsia
ebi	ERR551862,ERR551861	ERR551862	EastAsia
ebi	ERR550743,ERR550744	ERR550743	EastAsia
ebi	ERR552410,ERR552409	ERR552410	EastAsia
ebi	ERR551016,ERR551015	ERR551016	EastAsia
ebi	ERR552519,ERR552520	ERR552519	EastAsia
ebi	ERR552398,ERR552399	ERR552398	EastAsia
ebi	ERR552882,ERR552883	ERR552882	EastAsia
ebi	ERR550928,ERR550929	ERR550928	EastAsia
ebi	ERR551827,ERR551826	ERR551827	EastAsia
ebi	ERR551894,ERR551895	ERR551894	EastAsia
ebi	ERR552418,ERR552417	ERR552418	EastAsia
ebi	ERR552819,ERR552818	ERR552819	EastAsia
ebi	ERR550806,ERR550807	ERR550806	EastAsia
ebi	ERR550914,ERR550915	ERR550914	EastAsia
ebi	ERR551910,ERR551909	ERR551910	EastAsia
ebi	ERR552926,ERR552927	ERR552926	EastAsia
ebi	ERR551478,ERR551477	ERR551478	EastAsia
ebi	ERR550830,ERR550829	ERR550830	EastAsia
ebi	ERR551510,ERR551509	ERR551510	EastAsia
ebi	ERR551466,ERR551467	ERR551466	EastAsia
ebi	ERR551582,ERR551581	ERR551582	EastAsia
ebi	ERR552931,ERR552932	ERR552931	EastAsia
ebi	ERR551321,ERR551320	ERR551321	EastAsia
ebi	ERR551596,ERR551595	ERR551596	EastAsia
ebi	ERR551667,ERR551668	ERR551667	EastAsia
ebi	ERR551539,ERR551540	ERR551539	EastAsia
ebi	ERR551974,ERR551973	ERR551974	EastAsia
ebi	ERR552301,ERR552302	ERR552301	EastAsia
ebi	ERR550838,ERR550837	ERR550838	EastAsia
ebi	ERR551285,ERR551284	ERR551285	EastAsia
ebi	ERR552244,ERR552245	ERR552244	EastAsia
ebi	ERR552834,ERR552833	ERR552834	EastAsia
ebi	ERR551000,ERR550999	ERR551000	EastAsia
ebi	ERR551600,ERR551599	ERR551600	EastAsia
ebi	ERR552102,ERR552101	ERR552102	EastAsia
ebi	ERR552504,ERR552503	ERR552504	EastAsia
ebi	ERR552510,ERR552509	ERR552510	EastAsia
ebi	ERR552793,ERR552794	ERR552793	EastAsia
ebi	ERR552771,ERR552772	ERR552771	EastAsia
ebi	ERR552955,ERR552956	ERR552955	EastAsia
ebi	ERR551251,ERR551250	ERR551251	EastAsia
ebi	ERR552973,ERR552974	ERR552973	EastAsia
ebi	ERR550786,ERR550787	ERR550786	EastAsia
ebi	ERR551735,ERR551736	ERR551735	EastAsia
ebi	ERR552603,ERR552604	ERR552603	EastAsia
ebi	ERR551986,ERR551987	ERR551986	EastAsia
ebi	ERR552645,ERR552646	ERR552645	EastAsia
ebi	ERR550980,ERR550981	ERR550980	EastAsia
ebi	ERR551697,ERR551698	ERR551697	EastAsia
ebi	ERR552012,ERR552011	ERR552012	EastAsia
ebi	ERR550735,ERR550736	ERR550735	EastAsia
ebi	ERR550895,ERR550894	ERR550895	EastAsia
ebi	ERR551259,ERR551258	ERR551259	EastAsia
ebi	ERR552545,ERR552546	ERR552545	EastAsia
ebi	ERR552978,ERR552977	ERR552978	EastAsia
ebi	ERR553180,ERR553181	ERR553180	EastAsia
ebi	ERR551528,ERR551527	ERR551528	EastAsia
ebi	ERR552791,ERR552790	ERR552791	EastAsia
ebi	ERR552906,ERR552907	ERR552906	EastAsia
ebi	ERR551464,ERR551465	ERR551464	EastAsia
ebi	ERR552433,ERR552434	ERR552433	EastAsia
ebi	ERR552390,ERR552389	ERR552390	EastAsia
ebi	ERR553179,ERR553178	ERR553179	EastAsia
ebi	ERR553394,ERR553393	ERR553394	EastAsia
ebi	ERR551429,ERR551428	ERR551429	EastAsia
ebi	ERR552347,ERR552346	ERR552347	EastAsia
ebi	ERR550770,ERR550771	ERR550770	EastAsia
ebi	ERR551138,ERR551137	ERR551138	EastAsia
ebi	ERR552842,ERR552841	ERR552842	EastAsia
ebi	ERR551108,ERR551109	ERR551108	EastAsia
ebi	ERR551624,ERR551623	ERR551624	EastAsia
ebi	ERR553194,ERR553195	ERR553194	EastAsia
ebi	ERR550664,ERR550663	ERR550664	EastAsia
ebi	ERR551063,ERR551062	ERR551063	EastAsia
ebi	ERR552401,ERR552400	ERR552401	EastAsia
ebi	ERR551372,ERR551373	ERR551372	EastAsia
ebi	ERR552007,ERR552008	ERR552007	EastAsia
ebi	ERR552719,ERR552718	ERR552719	EastAsia
ebi	ERR551142,ERR551141	ERR551142	EastAsia
ebi	ERR551638,ERR551637	ERR551638	EastAsia
ebi	ERR551767,ERR551768	ERR551767	EastAsia
ebi	ERR552258,ERR552257	ERR552258	EastAsia
ebi	ERR550887,ERR550886	ERR550887	EastAsia
ebi	ERR553192,ERR553191	ERR553192	EastAsia
ebi	ERR550784,ERR550785	ERR550784	EastAsia
ebi	ERR551020,ERR551019	ERR551020	EastAsia
ebi	ERR551380,ERR551381	ERR551380	EastAsia
ebi	ERR552068,ERR552067	ERR552068	EastAsia
ebi	ERR552106,ERR552105	ERR552106	EastAsia
ebi	ERR551305,ERR551304	ERR551305	EastAsia
ebi	ERR551645,ERR551644	ERR551645	EastAsia
ebi	ERR552377,ERR552376	ERR552377	EastAsia
ebi	ERR552586,ERR552585	ERR552586	EastAsia
ebi	ERR550841,ERR550842	ERR550841	EastAsia
ebi	ERR551660,ERR551659	ERR551660	EastAsia
ebi	ERR552384,ERR552383	ERR552384	EastAsia
ebi	ERR552741,ERR552740	ERR552741	EastAsia
ebi	ERR553184,ERR553183	ERR553184	EastAsia
ebi	ERR550748,ERR550749	ERR550748	EastAsia
ebi	ERR550773,ERR550772	ERR550773	EastAsia
ebi	ERR551409,ERR551410	ERR551409	EastAsia
ebi	ERR551417,ERR551418	ERR551417	EastAsia
ebi	ERR551437,ERR551436	ERR551437	EastAsia
ebi	ERR551844,ERR551845	ERR551844	EastAsia
ebi	ERR552104,ERR552103	ERR552104	EastAsia
ebi	ERR552164,ERR552165	ERR552164	EastAsia
ebi	ERR551220,ERR551221	ERR551220	EastAsia
ebi	ERR551352,ERR551353	ERR551352	EastAsia
ebi	ERR552148,ERR552147	ERR552148	EastAsia
ebi	ERR552661,ERR552660	ERR552661	EastAsia
ebi	ERR550733,ERR550732	ERR550733	EastAsia
ebi	ERR551132,ERR551133	ERR551132	EastAsia
ebi	ERR551295,ERR551296	ERR551295	EastAsia
ebi	ERR551738,ERR551737	ERR551738	EastAsia
ebi	ERR552982,ERR552983	ERR552982	EastAsia
ebi	ERR551099,ERR551100	ERR551099	EastAsia
ebi	ERR551727,ERR551726	ERR551727	EastAsia
ebi	ERR551780,ERR551781	ERR551780	EastAsia
ebi	ERR552626,ERR552625	ERR552626	EastAsia
ebi	ERR553246,ERR553247	ERR553246	EastAsia
ebi	ERR551603,ERR551604	ERR551603	EastAsia
ebi	ERR552200,ERR552199	ERR552200	EastAsia
ebi	ERR552607,ERR552606	ERR552607	EastAsia
ebi	ERR550809,ERR550808	ERR550809	EastAsia
ebi	ERR550950,ERR550949	ERR550950	EastAsia
ebi	ERR551648,ERR551649	ERR551648	EastAsia
ebi	ERR550651,ERR550652	ERR550651	EastAsia
ebi	ERR550763,ERR550762	ERR550763	EastAsia
ebi	ERR551431,ERR551432	ERR551431	EastAsia
ebi	ERR550923,ERR550922	ERR550923	EastAsia
ebi	ERR551731,ERR551730	ERR551731	EastAsia
ebi	ERR553217,ERR553218	ERR553217	EastAsia
ebi	ERR551211,ERR551210	ERR551211	EastAsia
ebi	ERR552447,ERR552446	ERR552447	EastAsia
ebi	ERR552711,ERR552712	ERR552711	EastAsia
ebi	ERR552734,ERR552733	ERR552734	EastAsia
ebi	ERR552950,ERR552951	ERR552950	EastAsia
ebi	ERR551877,ERR551878	ERR551877	EastAsia
ebi	ERR552373,ERR552374	ERR552373	EastAsia
ebi	ERR552631,ERR552632	ERR552631	EastAsia
ebi	ERR551495,ERR551496	ERR551495	EastAsia
ebi	ERR551816,ERR551815	ERR551816	EastAsia
ebi	ERR551052,ERR551051	ERR551052	EastAsia
ebi	ERR550667,ERR550669,ERR550668	ERR550667	EastAsia
ebi	ERR551923,ERR551922	ERR551923	EastAsia
ebi	ERR552501,ERR552500	ERR552501	EastAsia
ebi	ERR551515,ERR551514,ERR551516	ERR551515	EastAsia
ebi	ERR551643,ERR551642	ERR551643	EastAsia
ebi	ERR553153,ERR553152	ERR553153	EastAsia
ebi	ERR551996,ERR551994,ERR551995	ERR551996	EastAsia
ebi	ERR550682,ERR550681,ERR550683	ERR550682	EastAsia
ebi	ERR550892,ERR550893	ERR550892	EastAsia
ebi	ERR552042,ERR552041	ERR552042	EastAsia
ebi	ERR552099,ERR552098	ERR552099	EastAsia
ebi	ERR552708,ERR552709	ERR552708	EastAsia
ebi	ERR552215,ERR552217,ERR552216	ERR552215	EastAsia
ebi	ERR552286,ERR552287	ERR552286	EastAsia
ebi	ERR552531,ERR552532,ERR552530	ERR552531	EastAsia
ebi	ERR550676,ERR550675	ERR550676	EastAsia
ebi	ERR551468,ERR551469	ERR551468	EastAsia
ebi	ERR552897,ERR552896	ERR552897	EastAsia
ebi	ERR552559,ERR552561,ERR552560	ERR552559	EastAsia
ebi	ERR552571,ERR552569,ERR552570	ERR552571	EastAsia
ebi	ERR553188,ERR553189,ERR553190	ERR553188	EastAsia
ebi	ERR552142,ERR552144,ERR552143	ERR552142	EastAsia
ebi	ERR552816,ERR552814,ERR552815	ERR552816	EastAsia
ebi	ERR553169,ERR553168	ERR553169	EastAsia
ebi	ERR550989,ERR550988,ERR550990	ERR550989	EastAsia
ebi	ERR551377,ERR551379,ERR551378	ERR551377	EastAsia
ebi	ERR551499,ERR551500,ERR551501	ERR551499	EastAsia
ebi	ERR551811,ERR551809,ERR551810	ERR551811	EastAsia
ebi	ERR550646,ERR550647,ERR550645	ERR550646	EastAsia
ebi	ERR550908,ERR550906,ERR550907	ERR550908	EastAsia
ebi	ERR551750,ERR551749,ERR551748	ERR551750	EastAsia
ebi	ERR551776,ERR551775,ERR551777	ERR551776	EastAsia
ebi	ERR551745,ERR551744,ERR551743	ERR551745	EastAsia
ebi	ERR552363,ERR552362,ERR552364	ERR552363	EastAsia
ebi	ERR551793,ERR551795,ERR551794	ERR551793	EastAsia
ebi	ERR552238,ERR552239,ERR552240	ERR552238	EastAsia
ebi	ERR552090	ERR552090	EastAsia
ncbi	SAMN03647155	SRR2099982	EastAsia
ebi	ERS457325	ERR551412	EastAsia
ebi	ERR551121	ERR551121	EastAsia
ebi	ERS389340	ERR400382	EastAsia
ebi	ERR551822,ERR551821	ERR551822	EastAsia
ebi	ERR552358	ERR552358	EastAsia
ebi	ERR552940,ERR552939	ERR552940	EastAsia
ebi	ERR553139	ERR553139	EastAsia
ebi	ERR551360,ERR551361,ERR551362	ERR551360	EastAsia
ebi	ERR552580	ERR552580	EastAsia
ebi	ERR551159	ERR551159	EastAsia
ebi	ERR552677	ERR552677	EastAsia
ebi	ERR550778,ERR550777,ERR550779	ERR550778	EastAsia
ebi	ERR553068	ERR553068	EastAsia
ebi	ERR552047	ERR552047	EastAsia
ebi	ERR552274	ERR552274	EastAsia
ncbi	SAMN03647199	SRR2100026	EastAsia
ncbi	SAMN03648613	SRR2101366	EastAsia
ebi	ERR551945,ERR551943,ERR551944	ERR551945	EastAsia
ebi	ERR551806,ERR551805,ERR551804	ERR551806	EastAsia
ebi	ERR551558,ERR551556,ERR551557	ERR551558	EastAsia
ncbi	SAMN03648717	SRR2101470	EastAsia
ncbi	SAMN03648631	SRR2101384	EastAsia
ebi	ERS458489	ERR553037	EastAsia
ncbi	SAMN03649001	SRR2101754	EastAsia
ebi	ERR551701	ERR551701	EastAsia
ebi	ERR552517	ERR552517	EastAsia
ebi	ERR551611,ERR551610	ERR551611	EastAsia
ebi	ERR551828,ERR551829	ERR551828	EastAsia
ebi	ERR550960,ERR550961	ERR550960	EastAsia
ebi	ERR552441	ERR552441	EastAsia
ebi	ERR552113	ERR552113	EastAsia
ncbi	SAMN03648978	SRR2101731	EastAsia
ebi	ERR550812	ERR550812	EastAsia
ebi	ERR552933	ERR552933	EastAsia
ebi	ERR552937	ERR552937	EastAsia
ebi	ERR551145	ERR551145	EastAsia
ncbi	SAMN03648707	SRR2101460	EastAsia
ebi	ERR551430	ERR551430	EastAsia
ebi	ERR551290	ERR551290	EastAsia
ebi	ERR552774	ERR552774	EastAsia
ncbi	SAMN03648591	SRR2101344	EastAsia
ebi	ERR553208	ERR553208	EastAsia
ncbi	SAMN03648955	SRR2101708	EastAsia
ebi	ERR046796	ERR046796	European
ebi	ERR046821	ERR046821	European
ebi	ERR046943	ERR046943	European
ebi	ERR046917	ERR046917	European
ebi	ERR046825	ERR046825	European
ncbi	SAMN03647274	SRR2100101	European
ebi	ERR046903	ERR046903	European
ncbi	SAMN03647305	SRR2100132	European
ncbi	SAMN03647575	SRR2100402	European
ncbi	SAMN03647412	SRR2100239	European
ncbi	SAMN03647379	SRR2100206	European
ncbi	SAMN03647399	SRR2100226	European
ncbi	SAMN03647562	SRR2100389	European
ncbi	SAMN03648077	SRR2100904	European
ncbi	SAMN03648085	SRR2100912	European
ncbi	SAMN03648087	SRR2100914	European
ncbi	SAMN03648172	SRR2100925	European
ncbi	SAMN03648170	SRR2100923	European
ncbi	SAMN03648508	SRR2101261	European
ncbi	SAMN03647390	SRR2100217	European
ncbi	SAMN03647407	SRR2100234	European
ncbi	SAMN03647565	SRR2100392	European
ebi	ERS389511	ERR400553	European
ncbi	SAMN03647774	SRR2100601	European
ncbi	SAMN03648068	SRR2100895	European
ncbi	SAMN03647632	SRR2100459	European
ncbi	SAMN03648063	SRR2100890	European
ncbi	SAMN03648042	SRR2100869	European
ebi	ERR551238	ERR551238	European
ebi	ERR552391	ERR552391	European
ebi	ERR550685,ERR550684	ERR550685	European
ebi	ERR551948,ERR551949	ERR551948	European
ebi	ERR552322,ERR552321	ERR552322	European
ebi	ERR553023,ERR553022	ERR553023	European
ebi	ERR552080,ERR552079	ERR552080	European
ebi	ERR551959,ERR551960	ERR551959	European
ebi	ERR551105,ERR551104	ERR551105	European
ebi	ERR551918,ERR551919	ERR551918	European
ebi	ERR551592,ERR551591	ERR551592	European
ebi	ERR551952,ERR551951	ERR551952	European
ebi	ERR552413,ERR552412	ERR552413	European
ebi	ERR553198,ERR553197	ERR553198	European
ebi	ERR552112,ERR552111	ERR552112	European
ebi	ERR552033,ERR552032	ERR552033	European
ebi	ERR551130,ERR551131	ERR551130	European
ebi	ERR552611,ERR552610	ERR552611	European
ebi	ERR551708,ERR551707	ERR551708	European
ebi	ERR552342,ERR552341	ERR552342	European
ebi	ERR550649,ERR550648	ERR550649	European
ebi	ERR551634,ERR551635	ERR551634	European
ebi	ERR552738,ERR552739	ERR552738	European
ebi	ERR551798,ERR551797	ERR551798	European
ebi	ERR551888,ERR551887	ERR551888	European
ebi	ERR550897,ERR550896	ERR550897	European
ebi	ERR551128,ERR551129	ERR551128	European
ebi	ERR551342,ERR551343	ERR551342	European
ebi	ERR551925,ERR551926	ERR551925	European
ebi	ERR552123,ERR552122	ERR552123	European
ebi	ERR552298,ERR552297	ERR552298	European
ebi	ERR552499,ERR552498	ERR552499	European
ebi	ERR551985,ERR551984	ERR551985	European
ebi	ERR552443,ERR552442	ERR552443	European
ebi	ERR550706,ERR550707	ERR550706	European
ebi	ERR552681,ERR552682	ERR552681	European
ebi	ERR552970,ERR552971	ERR552970	European
ebi	ERR553163,ERR553161,ERR553162	ERR553163	European
ncbi	SAMN03647129	SRR2099956	European
ebi	ERS457396	ERR551439	European
ebi	ERS458414	ERR552935	European
ebi	ERS456778	ERR550665	European
ebi	ERS458448	ERR552979	European
ebi	ERS458209	ERR552662	European
ebi	ERS457122	ERR551126	European
ebi	ERS458617	ERR553211	European
ncbi	SAMN03648842	SRR2101595	European
ebi	ERS458627	ERR553226	European
ncbi	SAMN03648607	SRR2101360	European
ncbi	SAMN03648845	SRR2101598	European
ncbi	SAMN03648844	SRR2101597	European
ncbi	SAMN03648802	SRR2101555	European
ncbi	SAMN03648742	SRR2101495	European
ncbi	SAMN03648837	SRR2101590	European
ncbi	SAMN03648652	SRR2101405	European
ncbi	SAMN03648922	SRR2101675	European
ncbi	SAMN03648729	SRR2101482	European
ncbi	SAMN03648554	SRR2101307	European
ncbi	SAMN03649008	SRR2101761	European
ebi	ERR551233,ERR551234	ERR551233	European
ncbi	SAMN03648888	SRR2101641	European
ncbi	SAMN03648937	SRR2101690	European
ncbi	SAMN03647122	SRR2099949	European
ncbi	SAMN03648674	SRR2101427	European
ncbi	SAMN03648870	SRR2101623	European
ncbi	SAMN03648620	SRR2101373	European
ncbi	SAMN03648752	SRR2101505	European
ncbi	SAMN03648821	SRR2101574	European
ncbi	SAMN03649000	SRR2101753	European
ncbi	SAMN03649022	SRR2101775	European
ebi	ERR046855	ERR046855	IndianOcean
ebi	ERS389427	ERR400469	IndianOcean
ncbi	SAMN03648093	SRR2100920	IndianOcean
ncbi	SAMN03648079	SRR2100906	IndianOcean
ncbi	SAMN03647404	SRR2100231	IndianOcean
ncbi	SAMN03647976	SRR2100803	IndianOcean
ncbi	SAMN03647474	SRR2100301	IndianOcean
ncbi	SAMN03647411	SRR2100238	IndianOcean
ncbi	SAMN03647525	SRR2100352	IndianOcean
ncbi	SAMN03648064	SRR2100891	IndianOcean
ncbi	SAMN03647573	SRR2100400	IndianOcean
ncbi	SAMN03647147	SRR2099974	IndianOcean
ncbi	SAMN03648819	SRR2101572	IndianOcean
ncbi	SAMN03649053	SRR2101806	IndianOcean
ncbi	SAMN03649010	SRR2101763	IndianOcean
ncbi	SAMN03649004	SRR2101757	IndianOcean
